# Supplementary material for: In vivo genome editing via CRISPR/Cas9-mediated homology-independent targeted integration for Bietti crystalline corneoretinal dystrophy treatment
Source: Nat Commun. 2024 May 6;15:3773. doi: 10.1038/s41467-024-48092-9 (PMC11074121; doi:10.1038/s41467-024-48092-9)
Supplement: Supplementary file 4 — Source Data [file 41467_2024_48092_MOESM4_ESM.xlsx]

## Sheet: Figure1
Fig.1c:Quantification of T7E1 cutting efficiency, n=3 biological replicates.
Fig1b,1f:Full gel analysis of T7E1 assays and minigene splicing.
Fig1g:Full blots result upon cells transfection.
Fig.1c
	Cutting Efficiency(%)			Mean
sgRNA1	12.5298	3.00688	2.8737	6.13681
sgRNA2	8.1412	12.8447	13.9936	11.6598
sgRNA3	33.0711	25.0723	24.902	27.6818
sgRNA4	30.9281	10.5745	20.3541	20.6189
sgRNA5	3.33138	7.30492	2.50602	4.38078
sgRNA6	10.0081	1.5187	0	3.84226
sgRNA7	1.69687	0	0	0.565623
Fig.1b						Fig.1f
Fig.1g

## Sheet: Figure2
Fig2e:Full gel analysis of cells upon genome editing treatment.
Fig2f:Full blots result of cells upon genome editing treatment.
Fig2h:Cell viability comparision of iPSC-RPE cells. Student’s unpaired two-tailed t-test.n=3 biological replicates.
Fig.2e
Fig.2f
Fig.2h
Absorbance(OD450nm)
	Day0	Day1	Day2	Day3	Day4	Day5	p Valve
BCD	0.354	0.454	0.533	0.872	1.469	1.916
	0.594	0.53	0.575	0.84	1.379	1.562
	0.536	0.476	0.563	0.812	1.373	1.642
WT	0.542	0.804	1.065	1.468	2.739	3.6	0.00011658
	0.495	0.59	1.192	1.433	2.72	3.834
	0.44	0.88	1.059	1.385	2.647	3.606
Clone21-14	0.414	0.643	0.788	1.537	2.568	3.546	8.45958e-05
	0.47	0.723	0.967	1.613	2.627	3.571
	0.507	0.73	1.133	1.795	2.82	3.698
Clone8-13	0.392	0.291	1.549	1.175	2.106	2.783	0.00133512
	0.373	0.573	0.892	1.169	1.802	3.188
	0.401	0.484	0.754	1.13	1.912	2.955
Clone1-13	0.4	0.479	0.748	1.233	1.994	2.786	0.00591056
	0.384	0.469	0.583	1.162	1.9989	2.673
	0.408	0.478	0.699	0.92	1.606	2.354

## Sheet: Figure3
Fig.3b,3c:Full gel and full blot analysis between wild type and h-Cyp4v3mut/mut mice.
Fig3f:Statistic graph of ERG amplitude of scotopic/photopic b-wave in 6, 9 and 12 months-old WT (n=19, 8, 13 eyes) and h-Cyp4v3mut/mut mice (n= 34, 14, 12 eyes). Student’s unpaired two-tailed t-test.
Fig.3b					Fig.3c
Fig.3f
		Intensity(cd*s/m2)	h-Cyp4v3mut/mut																																		WT
6M	Scotopic b-wave	0.01	102.8	40.02	12.76	10.89	30.4	56.71	57.86	44	64.95	62.06	66.3	19.95	21.2	13.21	14.37	42.96	37.11	27.02	13.19	16.19	13.85	4.25	2.745	8.984	61.52	61.19	19.22	31.15	14.25	17.84	7.213	15.66	26.17	51.33	43.78	34.93	64.03	56.58	67.56	70.75	60.52	48.97	27.75	44.61	12.74	13.64	59.22
		0.03	118.8	43.25	12.91	11.41	12.44	66.06	83.71	48.44	82.21	81.98	102.2	5.937	18.02	3.836	2.784	45.81	61.96	8.808	9.714	5.439	8.416	4.308	4.831	7.07	71.24	98.9	8.553	17.4	11.6	6.558	16.4	12.86	19.1	57.05	65.22	27.05	91.09	62.64	83.9	84.58	80.93	69.97	54.73	61.68	14.58	8.202	75.63
		0.1	130.1	86.36	9.808	5.085	12.4	86.44	89.6	82.35	89.35	101.4	115.9	5.046	52.47	3.651	4.536	63.01	69.79	40.8	21.42	7.8	10.53	4.948	2.111	6.28	92.03	126.4	9.014	15.13	8.309	8.694	10.81	12.24	44.72	65.69	80.99	76	106	66.61	88.13	101	97.5	84.99	82.56	85.63	23.71	10.07	91.3
		0.3	140.7	92.92	11.32	6.046	15.44	90.86	93.64	95.95	81.47	110.3	123.3	3.657	88.98	5.417	12.58	64.74	78.84	70.26	20.24	3.845	8.504	3.896	2.407	13.45	93.65	135	9.032	26.68	21.08	35.99	13.72	3.229	73.09	67.88	95.51	84.06	126.6	58.29	93.78	101.4	112.9	93.78	92.27	115.7	44.6	28.07	124.4
		1	146.1	106.3	5.952	10.47	49.83	97.85	104.4	105.5	95.46	123.3	131.4	18.37	110.7	4.907	36.56	80.58	77.9	89.67	62.69	13.48	9.51	13.19	5.344	8.743	105.2	140.6	23.09	43.78	51.36	80.56	11.2	9.294	70.9	85.71	99.2	101.1	153.9	77.08	117.8	107.5	114.6	98.78	106.5	124.4	76.55	58.16	147.6
		3	152.6	115.8	11.8	35.98	81.94	109.5	112.2	117.2	102.4	122.5	142.7	57.41	124.6	22.79	71.11	82.11	91.02	100.7	83.85	63.84	55.91	45.08	8.884	28.39	124.3	155.6	38.06	51.86	87.91	120.7	45.71	10.45	73.93	82.87	109	121.6	161.3	112.8	119.6	113.5	128.2	98.94	111.2	132.7	83.59	69.65	160.5
		10	149.6	116.8	17.12	106	88.03	113	94.56	112.8	106.7	125.1	139.1	72.93	130.8	50.24	121.7	102.8	107.1	121.6	99.63	91.73	95.95	66.34	44.83	77.23	112.2	163.6	45.26	57.54	105.9	136.7	85	61.14	74.49	75.92	99.88	132.4	169.6	128.1	117	107.1	123.9	90.22	103	130.7	73	72.61	158.8
	Photopic b-wave	3	18.63	19.05	9.781	15.4	8.926	13.36	12.34	20.68	8.259	7.578	16.61	17.83	19.15	8.59	9.482	14.21	19.41	15.9	17.19	12.45	12.93	5.317	6.062	11.5	17.35	14.89	7.807	6.065	10.36	14.57	16.25	13.31	7.216	9.923	11	21.17	26.54	12.25	14	13.49	14.33	12.4	17.58	11.37	18.7	12.82	16.58
		10	26.46	13.14	7.801	23.05	16.81	22.67	12.12	19.39	22.14	18.51	24.21	12.01	31.67	11.37	24.13	25.26	18.94	19.47	14.51	15.21	13.91	7.106	11.17	11.47	20.86	24.51	8.757	5.516	14.38	19.55	12.74	16.1	14.6	13.06	16.34	25.73	36.52	22.9	23.52	21.33	27.78	19.84	21.73	19.37	13.2	7.937	35.11
		30	27.64	20.22	13.37	22.48	9.086	24.06	10.02	21.11	15.32	23.02	24.29	22.79	31.05	14.37	24.73	22.21	20.96	23.57	24.87	18.01	15.4	9.603	12.77	15.38	17.64	27.7	9.427	11.2	13.33	13.27	23.41	28.16	15.18	16.16	17.24	24.4	31.05	24.83	19.88	14.3	23.56	18.77	19.93	21.11	13.66	8.019	23.93
		Intensity(cd*s/m2)	h-Cyp4v3mut/mut														WT								p Value
9M	Scotopic b-wave	0.01	10.13	48.75	17.12	13.45	17.85	24.34	25.75	12.09	17.11	22.14	35.76	15.77	13.65	35.94	10.03	63.63	46.61	10.81	17.82	9.807	59.33	78.61	0.0897581
		0.03	6.156	39.44	14.11	8.937	15.07	13.03	6.57	12.2	19.26	14.86	51.33	10.2	7.737	14.26	35.11	58.84	47.2	33.02	7.809	19.34	56.48	88.56	0.0036206
		0.1	8.689	43.23	15.65	5.453	33.56	14.13	30.56	6.053	17.72	7.804	94.74	26.77	10.4	18.05	84.24	56.77	59.58	42.09	13.15	7.263	69.11	94.13	0.0200175
		0.3	4.331	56.16	13.97	11.53	57.92	13.41	57.65	11.94	12.09	9.881	110.2	55.79	8.968	22.64	115.6	52.62	58.87	53.46	37.08	31.59	67.81	97.88	0.024778
		1	6.311	80.96	15.75	38.02	78.25	47.08	74.83	18.96	10.29	38.35	120.7	81.29	10.49	26.38	121.6	57.45	64.55	69.7	62.65	58.45	73.17	101.2	0.0454406
		3	47.73	104.1	56.89	51.04	73.06	79	96.72	51.86	17.39	75.51	132.2	89.39	38	50.32	132.5	61.24	68.12	78.42	81.79	64.62	81.55	100.9	0.244264
		10	85.49	116.1	76.68	71.21	74.6	104.2	91.57	79.6	13.76	81.66	115.7	103.5	58.29	69.04	138.2	77.18	70.63	87.26	99.3	70.67	80.87	102.2	0.413244
	Photopic b-wave	3	8.459	8.558	14.23	14.91	13.66	18.1	12.25	10.3	7.146	9.972	12.09	20.23	11.17	11.28	16.04	13.086	13.18	10.69	20.11	17.06	12.4	13.086	0.178519
		10	14.61	17.02	13.88	14.02	21.14	16.68	16.51	18.8	5.758	21.43	23.84	22.18	10.64	8.971	21.31	20	20.54	10.99	18.01	27.63	19.84	20	0.113138
		30	18.09	14.57	12.62	15.14	14.7	23.86	20.87	22.4	6.403	19.01	22.69	27.46	13.16	18.52	21.84	20.23	18.05	18.17	20.27	21.5	18.77	20.23	0.314404
		Intensity(cd*s/m2)	h-Cyp4v3mut/mut											WT													p Value
12M	Scotopic b-wave	0.01	6.937	10.84	9.158	8.59	12.19	30.22	3.716	5.174	11.96	13.68	11.95	77.87	88.67	46.5	64.36	3.757	19.56	21.94	8.554	5.202	39.64	30.9	53.27	29.56	0.00523201
		0.03	14.8	6.755	4.645	6.444	10.28	40.16	7.116	7.277	7.312	6.084	11.02	85.67	94.73	36.99	76.12	9.253	6.769	15.62	6.739	12.47	35.23	31.39	47.55	27.86	0.0120166
		0.1	34.02	11.17	5.016	34.31	14.63	63.06	9.518	8.764	9.663	12.84	43.36	98.13	117.1	59.18	107.7	7.873	7.619	15.32	6.657	4.979	52.3	47.8	68.17	56.7	0.0481809
		0.3	55.07	4.75	14.07	51.09	39.02	75.1	6.418	32.13	35.74	11.67	54.89	93.7	116.4	77.02	118.1	19.81	25.08	38.22	13.68	17.99	66.44	67.06	74.91	64.7	0.0479202
		1	75.36	4.525	32.83	59.77	65.41	81.65	10.83	46.13	56.63	52.79	69.43	98.01	125	82.3	123.1	50.64	45.21	78.89	42.59	42.96	106.5	83.21	80.65	79.06	0.014593
		3	90.25	26.19	47.96	61.3	87.21	92.28	51.29	53.02	73.55	74.99	85.41	91.77	117.8	93.11	139.5	43.31	62.56	95.97	69.56	59.37	126.1	89.19	86.87	78.34	0.0492341
		10	104.4	52.59	51.38	73.24	85.7	71.19	55.75	64.77	81.76	77.45	85.38	89.92	115.5	106	131.3	57.77	54.64	88.57	69.99	73.36	146.5	96.46	90.56	87.83	0.043885
	Photopic b-wave	3	11.25	7.066	8.917	12.3	13.74	11.16	8.358	6.68	11.45	8.343	16.12	10.69	14.32	8.411	9.172	10.5	5.817	10.98	9.115	4.871	16.11	11.21	13.65	9.232	0.889487
		10	17.76	9.676	11.54	13.55	13.97	11.74	15.06	9.272	13.14	11.71	25.07	17.1	20.91	12.05	20.69	24.705	16.189	13.24	17.463	20.24	18.988	19.59	17.565	24.17	0.00810503
		30	14.63	15.01	8.423	16.44	15.52	15.04	11.01	18.37	15.82	20.38	20.39	16.29	24.62	14.9	18.75	20.21	23.655	17.831	27.192	24.78	15.16	19.59	19.146	24.13	0.00468421
[truncated: 7 more columns]

## Sheet: Figure4
Fig4c:Quantification of the mitochondrial diameter in photoreceptor cells of WT(n=119 mitochondrial) and h-Cyp4v3mut/mut(n=108 mitochondrial)mice. Student’s unpaired two-tailed t-test.
Fig4d:Quantification of the mitochondrial number in photoreceptor cells of WT(n=22 slices) and h-Cyp4v3mut/mut(n=15 sclices)mice. Student’s unpaired two-tailed t-test.
Fig4f:Quantification of the nucleus number in ONL per field (50μm×50μm), 250μm away from the ONH.Student’s unpaired two-tailed t-test.n=10 sections.
Fig.4c	Mitochondrial diamater(nm)
WT	279.514	443.279	310.676	238.107	305.288	293.981	271.484	363.207	379.953	363.017	421.533	270.719	345.85	353.756	431.422	287.08	369.061	552.81	605.345	279.514	299.803	415.753	184.061	294.686	248.062	347.446	226.194	282.712	466.385	323.54	189.612	290.432	379.225	268.41	316.628	352.778	258.169	338.577	353.756	147.343	294.686	341.829	305.062	274.271	252.482	410.228	268.41	268.41	225.888
h-Cyp4v3mut/mut	872.724	862.364	916.393	578.12	428.043	599.837	896.947	620.573	587.728	505.101	710.341	580.865	442.029	465.197	1035.08	593.581	645.796	630.301	532.423	655.361	676.847	613.851	479.685	517.407	529.689	471.691	929.874	551.182	588.081	600.183	740.833	834.99	475.633	565.546	564.444	593.231	551.182	502.769	705.556	519.541	616.212	744.186	583.833	597.412	608.989	518.609	471.691	682.138	602.597
Fig.4d	Mitochondrial Number																						p Value
WT	28	24	24	25	27	23	30	28	34	28	22	28	27	25	22	29	32	30	36	27	22	20	1.99897e-11
h-Cyp4v3mut/mut	12	11	22	17	18	12	18	14	12	17	20	12	14	13	14
Fig.4f	Nucleus number										p Value
WT	98	98	88	80	85	90	97	103	89	100	1.57935e-11
h-Cyp4v3mut/mut	60	56	53	56	55	50	58	51	57	55
[truncated: 71 more columns]

## Sheet: Figure5
Fig5b:Proportion of edited mRNA transcripts in h-Cyp4v3mut/mut -1E9 (n=4,4,4,3 eyes) and h-Cyp4v3mut/mut-3E9 (n=4,3,4,3 eyes) mice.
Fig5c:Fidelity repair rate at 5’ junction sites of h-Cyp4v3mut/mut-1E9/3E9 (n=4,3,4,4; n=4,4,4,4 eyes) mice, and 3’ junction sites of h-Cyp4v3mut/mu -1E9/3E9 (n=4,3,4,3; n=4,4,4,4eyes).
Fig5e,5f:Full gels and blots of comparing the truncated/untruncated transcripts/protein.
Fig5g:Statistic graph of ERG amplitude in h-Cyp4v3mut/mut-3E9 mice (n=17, 20, 14, 7 eyes), h-Cyp4v3mut/mut-1E9 mice (n=26, 20, 14, 9 eyes) and age-matched h-Cyp4v3mut/mut mice (n=17, 34, 14, 12 eyes). Student’s unpaired two-tailed t-test.
Fig.5b	% of edited mRNA transcripts
	h-Cyp4v3mut/mut-1E9				h-Cyp4v3mut/mut-3E9
2M	1.3115	0.2299	1.952	8.565	1.6232	1.91	15.9729	24.4162
5M	11.92	0.8663	16.5235	45.1014	26.4239	31.2889	30.1173
8M	17.4617	22.1419	51.2157	10.4141	61.3958	10.9661	22.0228	41.0374
11M		40.6783	34.8059	12.3737	26.3799	23.7458	45.5399
Fig.5c	Fidelity at 5' site								Fidelity at 3' site
	1E9				3E9				1E9				3E9
2M	90.4762	90.3226	88.5714	83.7209	89.1892	90	91.4286	88.4615	93.0233	100	90	90.9091	92.1053	88.5714	93.0233	87.5
5M	78.9474	86.0465	85		92.6829	80.4878	77.2727	88.3721	88.6364	92.6829	93.75		91.4894	95.4545	86.6667	97.7778
8M	84	88.8889	82.6087	82.6087	86.6667	84.7826	90	82.3529	89.7436	87.8049	87.5	82.8571	81.3953	85.1064	90.4762	78.9474
11M	86.4865	79.4872	78.5714	91.8919	86.6667	80.4878	90.9091	81.25	94.5946	84.8485	85		89.3617	85	87.5	82.3529
Fig.5e			Fig.5f
Fig.5g
		Intensity(cd*s/m2)	h-Cyp4v3mut/mut-3E9																	p Value	h-Cyp4v3mut/mut-1E9																										p Value	h-Cyp4v3mut/mut
2M posttreatment	Scotopic b-wave	0.01	86.88	81.28	19.61	18.05	63.22	89.71	102.9	49.74	42.37	74.29	72.54	35.6	70.06	28.3	10.22	37.11	8.969	0.186599	85.02	103.4	95.32	13.93	24.12	20.72	140.5	106.9	13.46	16.46	29.76	39.01	54.45	64.81	44.85	35.66	24.68	8	16.88	101	84.47	10.26	11.29	12.27	14.3	20.86	0.394177	11.54	189.1
		0.03	93.02	83.07	14.48	43.89	65.51	96.97	117.9	52.32	58.73	86.32	83.31	30.76	80	47.67	14.98	55.26	29.8	0.159598	110.1	106.5	114.9	16.65	12.74	7.704	155.3	118.6	18.74	19.46	24.65	38.19	54.57	80.07	57.21	42.44	33.98	14.38	85.6	111.2	106.1	17.7	11.23	21.53	41.77	66.92	0.256936	7.57	232.1
		0.1	114.2	86.43	18.43	37.59	76.79	106.3	153.1	77.54	57.11	96.79	76.95	43.09	85.89	67.89	35.71	76.24	43.86	0.160418	132.8	127.3	111.7	41.05	21.99	16.47	160.6	133.4	9.876	37.58	44.89	42.5	63.82	89.52	80.48	67.8	70.43	47.54	131.7	123.1	129.7	68.89	20.36	19.82	87.68	93.41	0.106861	13.89	257.6
		0.3	124.8	103.9	15.32	38.05	82.43	108.1	170.9	67.84	73.14	102.5	79.59	79.69	94.65	61.23	70.21	86.09	47.11	0.595056	131.4	131.4	111.6	68.78	54.51	42.72	157.6	123	42.78	78.75	68.86	49.61	68.57	86.25	91.65	79.4	104.6	87.07	144.2	123.4	128.4	93.99	49.13	92.62	101.2	107.5	0.197407	41.57	300.1
		1	122.6	107.7	39.67	42.08	83.82	117.5	174.7	63.64	70.85	96.13	97.08	123	105.7	77.5	91.57	93.88	48.56	0.322158	142.9	139.4	108.4	70.78	65.72	65.47	159.2	123.9	74.97	110.1	84.75	59.13	72.1	95.18	99.51	84	129.1	102.9	162.5	121.8	147.4	105.7	64.72	139.5	117	113.2	0.801052	75.85	331.6
		3	127.7	106.1	62.77	46.5	98.22	123.6	174.2	78.57	72.53	114.8	86.69	120.3	111.7	80.98	105.3	103.3	53.57	0.0370626	138.3	156.6	104.2	86.44	74.07	81.22	150.1	125.8	102.1	122.6	92.24	44.02	75.33	118.8	96.82	90.23	145.4	122.2	174.5	140.3	167.1	118	76.39	156.6	112.8	123.1	0.148988	83.05	367.2
		10	141	106.1	88.64	40.65	89.99	120.5	171.9	77.87	83.43	100.5	109.6	138	113.8	82.05	105.1	119	60.31	0.00835241	249.2	135.4	95.24	86.77	81.83	83.84	139.8	98.06	85.48	146.5	95.14	52.54	73.12	117.9	103.8	94.92	145.7	126.9	185.2	146.4	170.9	135.7	76.02	175.4	133.6	102.1	0.0441193	100.7	394.6
		Intensity(cd*s/m2)	h-Cyp4v3mut/mut-3E9																				p Value	h-Cyp4v3mut/mut-1E9																				p Value	h-Cyp4v3mut/mut
5M posttreatment	Scotopic b-wave	0.01	18.25	21.15	13.4	14.1	15.5	19.49	10.97	5.467	2.638	4.291	8.061	3.526	89.59	21.85	42.07	3.762	82.64	2.969	4.397	33.4	0.10479	34.52	37.65	141.9	18.28	83.17	68.2	50.96	11.85	51.8	12.68	54.25	112.7	54.81	9.784	25.11	51.12	12.61	5.77	7.123	3.247	0.217549	102.8	40.02	12.76	10.89	30.4
		0.03	11.84	12	18.79	13.73	8.661	30.4	12.81	2.094	3.216	4.435	10.92	3.696	88.87	9.057	28.62	7.186	98.28	10.11	5.6	80.88	0.227861	54.51	75.39	156.7	26.32	91	76.41	40.35	4.426	70.94	22.37	66.62	125.1	71.92	6.525	22.94	60.15	2.958	8.581	8.103	2.643	0.160195	118.8	43.25	12.91	11.41	12.44
		0.1	8.356	18.17	5.776	5.481	17.91	43	11.21	16.84	18.34	5.792	2.159	7.469	86.99	35.64	28.52	7.352	102	2.964	5.695	102.7	0.119478	69.75	119.1	168.2	50.59	92.1	77.89	63.72	8.693	79.21	51.44	72.55	132.8	75.1	5.734	38.59	73.58	8.061	10.16	28.03	3.236	0.156859	130.1	86.36	9.808	5.085	12.4
		0.3	19.74	48.16	2.351	9.529	52.88	42.21	4.325	21.02	29.16	4.417	34.45	15.89	108.3	56.27	38.86	23.57	110.2	5.043	7.013	107.3	0.253541	89.28	132.5	175.2	56.61	78.82	81.23	80.9	50.57	97.83	65.73	85.05	124.5	70.55	40.12	46.59	69.83	31.12	33.96	52.16	33.52	0.0453702	140.7	92.92	11.32	6.046	15.44
		1	33.88	50.17	39.53	45.98	72.95	34.12	9.28	48.62	36.25	1.876	55.44	61.01	122.9	59.89	66.75	36.48	114.6	22.9	19.62	115.3	0.386258	82.45	145.9	174.1	62.82	89.67	90.33	80.16	67.17	80.76	71.24	87.11	121.9	73.2	71.15	64.75	72.03	52.87	46.76	52.87	60.63	0.0945547	146.1	106.3	5.952	10.47	49.83
		3	34.1	67.2	52.5	86.03	80.58	47.08	39.95	82.02	43.26	15.02	78.48	80.4	115.4	65.87	79.52	43.38	97.12	49.33	49.42	122.3	0.188728	81.32	147.3	182.3	71	90.77	115.9	94.33	71.31	102.4	73.28	95.53	123.1	79.51	88.86	78.86	73.69	70.83	61.43	67.55	76.88	0.265515	152.6	115.8	11.8	35.98	81.94
		10	38.6	63.3	50.23	91.31	91.22	48.86	50.26	81.16	44.54	20.78	80.22	95.21	138	81.85	79.92	58.04	89.74	64.7	49.91	120.6	0.007989	76.56	149	172.2	82.76	87.67	130.8	98.61	65.31	93.22	79.63	90.53	113.6	75.66	102.2	82	83.86	99.7	69.12	62.61	87.81	0.907605	149.6	116.8	17.12	106	88.03
		Intensity(cd*s/m2)	h-Cyp4v3mut/mut-3E9														p Value	h-Cyp4v3mut/mut-1E9														p Value	h-Cyp4v3mut/mut
8M posttreatment	Scotopic b-wave	0.01	8.086	8.402	59.68	10.44	24.7	41.12	7.494	23.61	9.125	8.64	33.69	36.26	37.99	44.66	0.569389	35.82	37.27	6.447	41.11	35.93	13.82	8.668	10.65	13.4	9.194	12.9	32.86	59.88	72.53	0.36642	10.13	48.75	17.12	13.45	17.85	24.34	25.75	12.09	17.11	22.14	35.76	15.77	13.65	35.94
		0.03	7.773	5.04	67	8.551	38.63	54.91	8.977	40.82	18.95	22.99	42.52	46.61	66.45	50.73	0.0157783	45.74	37.14	8.1	39.27	27.98	7.917	7.348	16.24	7.909	32.62	23.42	47.09	71.98	81.38	0.0370005	6.156	39.44	14.11	8.937	15.07	13.03	6.57	12.2	19.26	14.86	51.33	10.2	7.737	14.26
		0.1	31.95	37.09	69.37	12.5	73.42	61.76	63.93	63.46	44.14	40.94	52.11	66.93	86.16	57.83	0.000827	45.08	55.07	17.7	63.57	38.14	16.45	8.331	66.01	19.25	63.88	50.68	37.27	81.72	91.89	0.0195206	8.689	43.23	15.65	5.453	33.56	14.13	30.56	6.053	17.72	7.804	94.74	26.77	10.4	18.05
		0.3	53.59	57.84	72.41	37.8	79.51	66	93.88	81.67	62.17	47.76	63.25	77.38	84.78	54.51	0.00088904	60.58	67.26	27.04	57.92	53.52	33.91	28.48	87.4	42.38	88.38	81.84	50.34	82.83	97.13	0.00854966	4.331	56.16	13.97	11.53	57.92	13.41	57.65	11.94	12.09	9.881	110.2	55.79	8.968	22.64
		1	58.48	64.86	82.34	56.1	80.52	60.53	108.8	103.5	87.34	60.52	70.78	86.25	93.79	66.71	0.00668353	54.99	86.87	62.22	71.11	64.99	52.85	64.02	107.3	64.51	93.16	99.16	75.61	80.74	101.5	0.00725517	6.311	80.96	15.75	38.02	78.25	47.08	74.83	18.96	10.29	38.35	120.7	81.29	10.49	26.38
		3	68.06	70.72	75.08	91.43	83.35	81.88	107.8	104.5	107	73.26	79.82	89.66	99.81	58.77	0.0833699	66.67	89.93	91.97	81.07	77.87	75.01	80.2	111.7	87.03	96.83	96.45	74.22	89.32	102.5	0.043792	47.73	104.1	56.89	51.04	73.06	79	96.72	51.86	17.39	75.51	132.2	89.39	38	50.32
		10	69.11	61.74	84.45	94.23	91.53	88.47	126.7	117.3	116.6	69.31	68.81	90.42	95.92	67.04	0.428985	62.5	91.79	113.6	85.45	72.64	69.7	87.3	109.1	93.55	101.2	103.5	76.39	88.71	98.34	0.3309	85.49	116.1	76.68	71.21	74.6	104.2	91.57	79.6	13.76	81.66	115.7	103.5	58.29	69.04
		Intensity(cd*s/m2)		h-Cyp4v3mut/mut-3E9						p Value	h-Cyp4v3mut/mut-1E9									p Value	h-Cyp4v3mut/mut
11M posttreatment	Scotopic b-wave	0.01	30.7	13.85	15.21	22.57	14.99	23.99	77.15	0.0297557	23.95	12.02	16.823	54.23	51.4	27.47	44.67	5.658	8.992	0.0167928	6.937	10.84	9.158	8.59	12.19	30.22	3.716	5.174	11.96	13.68	11.95
		0.03	8.693	11.34	12.21	60.7	13.73	55.39	94.16	0.0293911	15.23	5.453	17.288	75.32	57.48	27.2	50.75	5.826	5.815	0.0495118	14.8	6.755	4.645	6.444	10.28	40.16	7.116	7.277	7.312	6.084	11.02
		0.1	16.46	21.41	13.84	106.4	36.81	64.84	110.8	0.0479944	15.61	6.82	8.319	105.5	71.61	54.06	60.66	6.744	8.695	0.243854	34.02	11.17	5.016	34.31	14.63	63.06	9.518	8.764	9.663	12.84	43.36
		0.3	40.09	34.06	21.48	128.9	60.95	73.65	120.2	0.0413146	38.6	20.1	38.63	129.9	70.95	70.14	77.35	13.25	24.59	0.174493	55.07	4.75	14.07	51.09	39.02	75.1	6.418	32.13	35.74	11.67	54.89
		1	47.58	43.67	60.3	156.1	103.1	86.45	136.5	0.0246985	60.93	57.05	55.8	133.6	76.27	83.1	80.03	58.22	64.36	0.0464976	75.36	4.525	32.83	59.77	65.41	81.65	10.83	46.13	56.63	52.79	69.43
		3	58.25	53.44	82.99	173	124.7	95.06	134.7	0.0326188	69.61	65.75	69.9	150.3	82.06	89.33	74.54	69.33	81.58	0.148165	90.25	26.19	47.96	61.3	87.21	92.28	51.29	53.02	73.55	74.99	85.41
		10	60.86	51.18	78.93	166.9	145.4	94.62	132.6	0.0471805	70.46	63.42	69.25	148.2	74.22	81.67	76.95	83.38	81.49	0.289772	104.4	52.59	51.38	73.24	85.7	71.19	55.75	64.77	81.76	77.45	85.38
	Photopic b-wave	3	12.17	17.14	11.59	6.946	12.61	8.759	12.35	0.440183	10.31	6.002	14.86	8.873	16.77	15.38	10.47	9.73	15.97	0.313723	11.25	7.066	8.917	12.3	13.74	11.16	8.358	6.68	11.45	8.343	16.12
		10	14.96	13.19	19.6	18.93	22.54	18.22	22.42	0.0312248	22.04	22.2	12.5	13.56	27.54	13.93	13.82	18.94	12.56	0.120517	17.76	9.676	11.54	13.55	13.97	11.74	15.06	9.272	13.14	11.71	25.07
		30	13.23	19.36	18.62	33.24	23.38	25.79	29.1	0.00605336	22.13	22.99	10.82	7.963	33.46	13.35	23	18.16	14.55	0.278496	14.63	15.01	8.423	16.44	15.52	15.04	11.01	18.37	15.82	20.38	20.39
			30.7	13.85	15.21	22.57	14.99	23.99	77.15		#REF!
			8.693	11.34	12.21	60.7	13.73	55.39	94.16		#REF!
			16.46	21.41	13.84	106.4	36.81	64.84	110.8		#REF!
			40.09	34.06	21.48	128.9	60.95	73.65	120.2		#REF!
			47.58	43.67	60.3	156.1	103.1	86.45	136.5		#REF!
			58.25	53.44	82.99	173	124.7	95.06	134.7		#REF!
			60.86	51.18	78.93	166.9	145.4	94.62	132.6		#REF!
[truncated: 29 more columns]

## Sheet: Figure6
Fig6g:Quantification of the nucleus number in ONL per field (50μm×50μm), 250μm away from the ONH.Student’s unpaired two-tailed t-test.n=10 sections.
Fig6g:Quantification of the mitochondrial diameter/number in photoreceptor cells of WT(n=119 mitochondrial/n=22 slices) and h-Cyp4v3mut/mut(n=108 mitochondrial/n=15 sclices)mice .Student’s unpaired two-tailed t-test.
Fig6i:Total FFA profile in WT (n=4eyes), h-Cyp4v3mut/mut (n=8eyes), h-Cyp4v3mut/mut-1E9(n=4eyes), h-Cyp4v3mut/mut-3E9 (n=4eyes) mice.Student’s unpaired two-tailed t-test.
Fig.6g	Nucleus number										p Value
h-Cyp4v3mut/mut	60	56	53	56	55	50	58	51	57	55
h-Cyp4v3mut/mut-1E9	99	105	95	88	85	99	86	80	94	105	9.385e-11
h-Cyp4v3mut/mut-3E9	85	88	105	96	90	80	98	97	104	100	3.76097e-11
Fig.6h	Mitochondrial diamater(nm)
h-Cyp4v3mut/mut	872.724	862.364	916.393	578.12	428.043	599.837	896.947	620.573	587.728	505.101	710.341	580.865	442.029	465.197	1035.08	593.581	645.796	630.301	532.423	655.361	676.847	613.851	479.685	517.407	529.689	471.691	929.874	551.182	588.081	600.183	740.833	834.99	475.633	565.546	564.444	593.231	551.182	502.769	705.556	519.541	616.212	744.186	583.833	597.412	608.989	518.609	471.691	682.138	602.597
h-Cyp4v3mut/mut-1E9	557.17	373.715	388.234	389.478	482.13	577.283	380.862	369.248	399.988	517.942	341.221	435.093	257.901	319.454	411.742	411.574	433.66	344.247	424.801	388.056	388.056	390.896	249.452	419.725	242.423	319.454	473.447	305.741	319.886	423.986	329.469	297.721	352.386	610.236	248.062	376.48	283.2	332.602	258.971	261.098	272.754	475.633	322.898	341.829	411.742	319.454	366.24	576.683	388.056
h-Cyp4v3mut/mut-3E9	392.485	306.644	428.043	436.995	498.349	510.547	425.938	541.437	348.241	618.899	473.301	447.007	302.33	530.602	464.007	334.468	264.257	189.977	131.472	131.472	268.152	347.446	272.754	319.886	238.107	338.577	284.175	256.826	268.152	189.977	353.756	330.098	272.754	389.656	344.247	475.633	258.971	342.838	369.248	341.829	836.975	329.469	355.9	271.484	429.173	369.248	261.098	380.862	261.098
	Mitochondrial Number																				p Value
h-Cyp4v3mut/mut	12	11	22	17	18	12	18	14	12	17	20	12	14	13	14
h-Cyp4v3mut/mut-1E9	25	24	27	25	20	30	27	23	21	25	28	26	32	34	26	27	20	26	25	26	1.54471e-10
h-Cyp4v3mut/mut-3E9	23	21	40	36	26	17	24	16	17	26	27	20	22	32	33	32	24	28	23	34	1.67452e-06
Fig.6i	LC-MS/MS analysis data of FFAs profiling
	h-Cyp4v3mut/mut								WT				p Valve	h-Cyp4v3mut/mut-1E9				p Valve	h-Cyp4v3mut/mut-3E9				p Valve
FA14:0	2.39173	2.56867	4.02173	2.18011	2.0148	2.81645	2.42541	1.2102	1.82576	1.59179	1.67854	2.10729	0.146103	1.8487	2.34389	1.90949	1.89002	0.297534	2.66858	2.28288	2.6908	2.26488	0.956591
FA14:1	0.443623	0.443811	0.683591	0.394143	0.212906	0.44409	0.339108	0.2087	0.31008	0.26568	0.32489	0.38024	0.360907	0.35351	0.29026	0.36265	0.30962	0.41273	0.33572	0.34023	0.41637	0.35072	0.662146
FA15:0	0.966935	1.22704	1.78637	0.907936	0.847853	1.37609	1.21704	0.6279	0.90533	0.72162	0.86561	1.05791	0.252267	0.95106	1.10712	0.90732	0.90734	0.439173	1.28357	1.03185	1.30253	1.09806	0.761965
FA17:1	0.547601	0.682004	0.925949	0.544446	0.404063	0.59538	0.693065	0.3788	0.46471	0.39793	0.43738	0.52679	0.15798	0.48839	0.5512	0.4414	0.44277	0.235051	0.59014	0.51579	0.71027	0.58112	0.975796
FA18:2	26.8613	20.4723	30.0623	29.1806	17.277	19.6024	28.0662	15.52	25.6264	18.5144	25.3197	22.3513	0.895247	26.1915	25.8236	21.7391	21.5891	0.885376	23.6283	23.8321	36.645	29.87	0.187219
FA18:3	0.854093	0.693396	1.4333	1.20563	0.582449	0.783293	0.895419	0.5749	0.98761	0.70921	0.92656	0.85633	0.961655	0.87718	0.8309	0.96933	0.81209	0.972989	0.79378	0.87933	1.50636	1.09974	0.331283
FA 20:2	3.7031	2.68691	4.53131	4.24698	2.14449	2.92073	2.84749	2.4068	3.72377	3.26325	3.64232	3.35972	0.507699	4.04482	3.29384	3.47705	3.32471	0.467365	3.94236	3.7868	4.44787	3.72367	0.11726
FA 20:5	1.32154	0.892118	1.85289	1.72498	0.454888	1.34217	0.827491	0.9192	1.19357	1.29945	1.56403	1.63391	0.33859	1.8938	1.31101	1.40283	1.45942	0.207422	1.28787	1.38189	1.69337	1.74419	0.190178
FA 22:0	0.117365	0.106309	0.188285	0.111493	0.112515	0.08995	0.159639	0.0603	0.0858	0.06576	0.05531	0.07195	0.0414647	0.06732	0.11658	0.07415	0.07533	0.138306	0.12765	0.1052	0.11083	0.0809	0.583268
FA 22:1	0.325056	0.313612	0.430278	0.409032	0.411082	0.29929	0.493114	0.2029	0.29991	0.24495	0.19199	0.24646	0.042814	0.22692	0.27447	0.20186	0.20097	0.0198661	0.3136	0.28786	0.32515	0.28871	0.261048
FA 22:6	56.6005	39.2545	64.7248	49.5029	16.0465	38.0468	32.3655	29.3706	42.6909	43.777	44.3549	46.7672	0.659476	61.1045	45.014	50.2535	51.9464	0.204006	47.5804	45.3723	58.5035	58.1421	0.193429
FA 23:0	0.035234	0.053906	0.079607	0.044032	0.055815	0.035922	0.069893	0.0269	0.03276	0.01897	0.01867	0.02949	0.025555	0.02582	0.04272	0.0162	0.01642	0.0348702	0.03928	0.03133	0.03935	0.02769	0.128498
FA 24:0	0.284473	0.291245	0.331738	0.27498	0.571057	0.206063	0.613264	0.1354	0.19439	0.11363	0.07579	0.10792	0.0338214	0.08675	0.21717	0.13211	0.1142	0.0457463	0.19878	0.16622	0.21483	0.11462	0.0883551
FA 24:1	0.213467	0.177608	0.101426	0.130097	0.236625	0.085357	0.224912	0.0715	0.12547	0.07976	0.0518	0.08084	0.0744681	0.0634	0.11934	0.07314	0.07325	0.0641413	0.16512	0.10024	0.1245	0.07272	0.303988
FA 25:0	0.046638	0.061076	0.081892	0.05121	0.075856	0.044784	0.112281	0.0226	0.03459	0.01963	0.01608	0.02853	0.0268344	0.01787	0.03967	0.01947	0.01921	0.0259952	0.0353	0.0233	0.03002	0.0253	0.0401104
FA 25:1	0.0164	0.020794	0.018335	0.017335	0.016635	n/a	n/a	n/a	0.00742	0.00524	0.00342	0.00856	5.38267e-05	0.00618	0.01057	0.00623	0.0028	0.000236062	0.00973	0.00781	0.01271	0.00743	0.00049827
FA 26:0	0.072779	0.097489	0.142556	0.091295	0.1452	0.100175	0.174489	0.0524	0.05241	0.03876	0.02663	0.03612	0.00754148	0.02608	0.04993	0.02983	0.03086	0.00537872	0.03805	0.04132	0.06023	0.03615	0.0117142
FA 26:1	0.052344	0.038539	0.050646	0.06086	0.141849	0.031502	0.125344	0.0385	0.03849	0.02497	0.01098	0.02197	0.0759876	0.01133	0.02283	0.02015	0.01844	0.0460118	0.03876	0.02637	0.03677	0.01317	0.108177
[truncated: 74 more columns]

## Sheet: FigureS1
Supplementary Fig1b:Full blot result upon cells transfection.
Supplementary Fig.1b

## Sheet: FigureS2
Supplementary Fig.2d,2e:Quantitative PCR analysis indicated the gRNA expression (d) and SaCas9 mRNA expression (e) normalized to GAPDH in two doses groups. Student’s unpaired two-tailed t-test.
Supplementary Fig.2f: Full blot of SaCas9 expression in two doses groups.
Supplementary Fig.2d
	gRNA expression normalized to GAPDH				p Value
NC	0.000272685	1.40408e-05	3.87269e-05	1.29484e-05
h-Cyp4v3mut/mut-1E9	0.518928	0.431748	0.498223	0.648254	2.50974e-05
h-Cyp4v3mut/mut-3E9	0.86562	0.933374	1.67551	0.656702	0.00351056
Supplementary Fig.2e
	SaCas9 expression normalized to GAPDH				p Value
NC	0.00051548	7.67092e-05	0.00106277	8.43527e-05
h-Cyp4v3mut/mut-1E9	0.893795	1.18982	0.663692	0.759578	0.000260458
h-Cyp4v3mut/mut-3E9	1.4732	1.25001	1.3281	1.30434	1.34783e-07
Supplementary Fig.2f

## Sheet: FigureS3
Supplementary Fig3a:Sequence of PCR-based NGS analysis for those without CYP4V2 donor insertion.
Supplementary Fig.3a
PCR-based NGS
mapping_regon	Reads num	Proportion	Insert_info
GGGGCAGCCGTGCAGGCCTCTGAGGAAAGCATTTCAGGCAGCAGAAATCGCAAGCATAGAGGGTGAATTCACTAATCTGCTTGCTGTTTCTTTTCTCCTCTA	779232	0.845933	0
GGGGCAGCCGTGCAGGCCTCTGAGGAAAGCATTTCAGGCAGCAGAAATCGCAAGCAT--AGGGTGAATTCACTAATCTGCTTGCTGTTTCTTTTCTCCTCTA	32035	0.0347771	0
GGGGCAGCCGTGCAGGCCTCTGAGGAAAGCATTTCAGGCAGCAGAAATCGCAAGCATAG-GGGTGAATTCACTAATCTGCTTGCTGTTTCTTTTCTCCTCTA	6507	0.00706399	0
GGGGCAGCCGTGCAGGCCTCTGAGGAAAGCATTTCAGGCAGCAGAAATCGCAAGCATA-AGGGTGAATTCACTAATCTGCTTGCTGTTTCTTTTCTCCTCTA	4134	0.00448786	0
GGGGCAGCCGTGCAGGCCTCTGAGGAAAGCATTTCAGGCAGCAGAAATCGCAAGCATA------GAATTCACTAATCTGCTTGCTGTTTCTTTTCTCCTCTA	3472	0.0037692	0
GGGGCAGCCGTGCAGGCCTCTGAGGAAAGCATTTCAGGCAGCAGAAATCGCA-------AGGGTGAATTCACTAATCTGCTTGCTGTTTCTTTTCTCCTCTA	3155	0.00342506	0
GGGGCAGCCGTGCAGGCCTCTGAGGAAAGCATTTCAGGCAGCAGAAATCGCAAGCATA----GTGAATTCACTAATCTGCTTGCTGTTTCTTTTCTCCTCTA	2583	0.0028041	0
GGGGCAGCCGTGCAGGCCTCTGAGGAAAGCATTTCAGGCAGCAGAAATCGCA-----AGAGGGTGAATTCACTAATCTGCTTGCTGTTTCTTTTCTCCTCTA	1803	0.00195733	0
GGGGCAGCCGTGCAGGCCTCTGAGGAAAGCATTTCAGGCAGCAGAAAT-----------AGGGTGAATTCACTAATCTGCTTGCTGTTTCTTTTCTCCTCTA	1776	0.00192802	0
GGGGCAGCCGTGCAGGCCTCTGAGGAAAGCATTTCAGGCAGCAGAAATCGCAAGCATA---GGTGAATTCACTAATCTGCTTGCTGTTTCTTTTCTCCTCTA	1702	0.00184769	0
GGGGCAGCCGTGCAGGCCTCTGAGGAAAGCATTTCAGGCAGCAGAAATC---------GAGGGTGAATTCACTAATCTGCTTGCTGTTTCTTTTCTCCTCTA	1664	0.00180644	0
GGGGCAGCCGTGCAGGCCTCTGAGGAAAGCATTTCAGGCAGCAGAAATCGCAAGCATAG-------ATTCACTAATCTGCTTGCTGTTTCTTTTCTCCTCTA	1563	0.00169679	0
GGGGCAGCCGTGCAGGCCTCTGAGGAAAGCATTTCAGGCAGCAGAAATCGC--------AGGGTGAATTCACTAATCTGCTTGCTGTTTCTTTTCTCCTCTA	1549	0.00168159	0
GGGGCAGCCGTGCAGGCCTCTGAGGAAAGCATTTCAGGCAGCAGAAATCGCAAGCATAG--------------AATCTGCTTGCTGTTTCTTTTCTCCTCTA	1079.12	0.00117149	0
GGGGCAGCCGTGCAGGCCTCTGAGGAAAGCATTTCAGGCAGCAGAAATCGCAAGCATAG-----GAATTCACTAATCTGCTTGCTGTTTCTTTTCTCCTCTA	1047.14	0.00113677	0
GGGGCAGCCGTGCAGGCCTCTGAGGAAAGCATTTCAGGCAGCAGAAATCGCAAGC----AGGGTGAATTCACTAATCTGCTTGCTGTTTCTTTTCTCCTCTA	1032.89	0.0011213	0
GGGGCAGCCGTGCAGGCCTCTGAGGAAAGCATTTCAGGCAGCAGAAATCGCAA------AGGGTGAATTCACTAATCTGCTTGCTGTTTCTTTTCTCCTCTA	994.615	0.00107975	0
GGGGCAGCCGTGCAGGCCTCTGAGGAAAGCATTTCAGGCAGCAGAAATCGCAAGCA---AGGGTGAATTCACTAATCTGCTTGCTGTTTCTTTTCTCCTCTA	993.633	0.00107869	0
GGGGCAGCCGTGCAGGCCTCTGAGGAAAGCATTTCAGGCAGCAGAAATCGCAAGCATAG--------TTCACTAATCTGCTTGCTGTTTCTTTTCTCCTCTA	977.786	0.00106148	0
GGGGCAGCCGTGCAGGCCTCTGAGGAAAGCATTTCAGGCAGCAGAAATCGCAAGCATAGAGGGTGAATTCACTAATCTGCTTGCTGTTTCTTTTCTCCTCTA	869.048	0.000943437	59T
GGGGCAGCCGTGCAGGCCTCTGAGGAAAGCATTTCAGGCAGCAGAAATCGCAAGCATAG----------CACTAATCTGCTTGCTGTTTCTTTTCTCCTCTA	861.352	0.000935082	0
GGGGCAGCCGTGCAGGCCTCTGAGGAAAGCATTTCAGGCAGCAGAAATCGCAAGCATAG---------TCACTAATCTGCTTGCTGTTTCTTTTCTCCTCTA	843.592	0.000915802	0
GGGGCAGCCGTGCAGGCCTCTGAGGAAAGCATTTCAGGCAGCAGAAATCGCAAGCATAG---------------ATCTGCTTGCTGTTTCTTTTCTCCTCTA	809.183	0.000878447	0
GGGGCAGCCGTGCAGGCCTCTGAGGAAAGCATTTCAGGCAGCAGAAATCGCAAGC-----------ATTCACTAATCTGCTTGCTGTTTCTTTTCTCCTCTA	794.026	0.000861994	0
GGGGCAGCCGTGCAGGCCTCTGAGGAAAGCATTTCAGGCAGCAGAAATCGCAAGCATAGAGGGTGAATTCACTAATCTGCTTGCTGTTTCTTTTCTCCTCTA	610.861	0.00066315	59C
GGGGCAGCCGTGCAGGCCTCTGAGGAAAGCATTTCAGGCAGC---------------AGAGGGTGAATTCACTAATCTGCTTGCTGTTTCTTTTCTCCTCTA	584.589	0.000634629	0
GGGGCAGCCGTGCAGGCCTCTGAGGAAAGCATTTCAGGCAGCAGA--------------AGGGTGAATTCACTAATCTGCTTGCTGTTTCTTTTCTCCTCTA	558.786	0.000606617	0
GGGGCAGCCGTGCAGGCCTCTGAGGAAAGCATTTCAGGCAGCAGAAATCGCAAGCATAGAGGGTGAATTCACTAATCTGCTTGCTGTTTCTTTTCTCCTCTA	546	0.000592737	57AG
GGGGCAGCCGTGCAGGCCTCTGAGGAAAGCATTTCAGGCAGCAGA----------------------------AATCTGCTTGCTGTTTCTTTTCTCCTCTA	534	0.00057971	0
GGGGCAGCCGTGCAGGCCTCTGAGGAAAGCATTTCAGGCAGCA---------------------GAATTCACTAATCTGCTTGCTGTTTCTTTTCTCCTCTA	476.699	0.000517504	0
GGGGCAGCCGTGCAGGCCTCTGAGGAAAGCATTTCAGGCAGCAGAAATCGCAAGCATAGAGGGTGAATTCACTAATCTGCTTGCTGTTTCTTTTCTCCTCTA	471	0.000511317	58G
GGGGCAGCCGTGCAGGCCTCTGAGGAAAGCATTTCAGGCAGCAGAAATCGC--------------AATTCACTAATCTGCTTGCTGTTTCTTTTCTCCTCTA	466.188	0.000506093	0
GGGGCAGCCGTGCAGGCCTCTGAGGAAAGCATTTCAGGCAGCAGA--------------------AATTCACTAATCTGCTTGCTGTTTCTTTTCTCCTCTA	442	0.000479834	0
GGGGCAGCCGTGCAGGCCTCTGAGGAAAGCATTTCAGGCAGCAGAA-------------AGGGTGAATTCACTAATCTGCTTGCTGTTTCTTTTCTCCTCTA	436	0.000473321	0
GGGGCAGCCGTGCAGGCCTCTGAGGAAAGCATTTCAGGCAGCAGAAATCGC----------------------AATCTGCTTGCTGTTTCTTTTCTCCTCTA	435.948	0.000473265	0
GGGGCAGCCGTGCAGGCCTCTGAGGAAAGCATTTCAGGCAGC-----------------AGGGTGAATTCACTAATCTGCTTGCTGTTTCTTTTCTCCTCTA	434	0.00047115	0
GGGGCAGCCGTGCAGGCCTCTGAGGAAAGCATTTCAGGCAGCAGAAATCACAAGCATAGAGGGTGAATTCACTAATCTGCTTGCTGTTTCTTTTCTCCTCTA	418	0.00045378	0
GGGGCAGCCGTGCAGGCCTCTGAGGAAAGCATTTC------------------------AGGGTGAATTCACTAATCTGCTTGCTGTTTCTTTTCTCCTCTA	414.786	0.000450291	0
GGGGCAGCCGTGCAGGCCTCTGAGGAAAGCATTTCAGGCAGCAGAAATCGCAAGCATAG-------------TAATCTGCTTGCTGTTTCTTTTCTCCTCTA	414	0.000449438	0
GGGGCAGCCGTGCAGGCCTCTGAGGAAAGCATTTCAGGCAGCAGAAA---------------------TCACTAATCTGCTTGCTGTTTCTTTTCTCCTCTA	413.142	0.000448506	0
GGGGCAGCCGTGCAGGCCTCTGAGGAAAGCATTTCAGGCAGCAGAAATCGCAAGCA----------------TAATCTGCTTGCTGTTTCTTTTCTCCTCTA	409.252	0.000444283	0
GGGGCAGCCGTGCAGGCCTCTGAGGAAAGCATTTCAGGCAGCAGAAATC----------AGGGTGAATTCACTAATCTGCTTGCTGTTTCTTTTCTCCTCTA	398	0.000432068	0
GGGGCAGCCGTGCAGGCCTCTGAGGAAAGCATTTCAGGCAGCAGAAATCGCAAGCATAG----------------TCTGCTTGCTGTTTCTTTTCTCCTCTA	393.096	0.000426744	0
GGGGCAGCCGTGCAGGCCTCTGAGGAAAGCATTTCAGGCAGCAGAAATCGCAAGCATAG-----------ACTAATCTGCTTGCTGTTTCTTTTCTCCTCTA	388	0.000421212	0
GGGGCAGCCGTGCAGGCCTCTGAGGAAAGCATTTCAGGCAGCAGAAATCGCAAGC-------------------ATCTGCTTGCTGTTTCTTTTCTCCTCTA	386	0.000419041	0
GGGGCAGCCGTGCAGGCCTCTGAGGAAAGCATTTCAGGCAGCAGAAATCG-------------------CACTAATCTGCTTGCTGTTTCTTTTCTCCTCTA	379	0.000411442	0
GGGGCAGCCGTGCAGGCCTCTGAGGAAAGCATTTCAGGCAGCAGAAATCGCAAGCGTAGAGGGTGAATTCACTAATCTGCTTGCTGTTTCTTTTCTCCTCTA	368.22	0.000399739	0
GGGGCAGCCGTGCAGGCCTCTGAGGAAAGCATTTCAGGCAGCAGAAATCGCAAGCATAG-----------------CTGCTTGCTGTTTCTTTTCTCCTCTA	349	0.000378874	0
GGGGCAGCCGTGCAGGCCTCTGAGGAAAGCATTTCAGGCAGCAGAAA------------AGGGTGAATTCACTAATCTGCTTGCTGTTTCTTTTCTCCTCTA	343	0.00037236	0
GGGGCAGCCGTGCAGGCCTCTGAGGAAAGCATTTCAGGCAGCAGAAATCGCAAG---------------CACTAATCTGCTTGCTGTTTCTTTTCTCCTCTA	337.786	0.0003667	0
GGGGCAGCCGTGCAGGCCTCTGAGGAAAGCATTTCAGGC--------------------AGGGTGAATTCACTAATCTGCTTGCTGTTTCTTTTCTCCTCTA	334	0.00036259	0
GGGGCAGCCGTGTAGGCCTCTGAGGAAAGCATTTCAGGCAGCAGAAATCGCAAGCATAGAGGGTGAATTCACTAATCTGCTTGCTGTTTCTTTTCTCCTCTA	327	0.000354991	0
GGGGCAGCCGTGCAGGCCTCTGAGGAAAGCATTTCAGGCAGCAGAAATCGCAAGC------------------AATCTGCTTGCTGTTTCTTTTCTCCTCTA	318.902	0.000346199	0
GGGGCAGCCGTGCAGGCCTCTGAGGAAAGCATTTCAGGCAGCAGAAATCGCAAGCATAG------------CTAATCTGCTTGCTGTTTCTTTTCTCCTCTA	287	0.000311567	0
GGGGCAGCCGTGCAGGCCTCTGAGGAAAGCATTTCAGGCAGCAGAAATCGCAAGCATAGAGGGTGAATTCACTAATCTGCTTGCTGTTTCTTTTCTCCTCTA	267	0.000289855	55ATAG
GGGGCAGCCGTGCAGGCCTCTGAGGAAAGCATTTCAGGCAGCAGAAATCGCAAGCAT--------AATTCACTAATCTGCTTGCTGTTTCTTTTCTCCTCTA	258	0.000280084	0
GGGGCAGCCGTGCAGGCCTCTGAGGAAAGCATTTCAGGCAGCAGAAATCGCAAGCA-------TGAATTCACTAATCTGCTTGCTGTTTCTTTTCTCCTCTA	235	0.000255116	0
GGGGCAGCCGTGCAGGCCTCTGAGGAAAGCATTTCAGGCAGCAGAAATCGCAAGCA------------TCACTAATCTGCTTGCTGTTTCTTTTCTCCTCTA	231	0.000250773	0
GGGGCAGCCGTGCAGGCCTCTGAGGAAAGCATTTCAGGCAGCAGAAATCGCAAGCAT-------------ACTAATCTGCTTGCTGTTTCTTTTCTCCTCTA	215	0.000233404	0
GGGGCAGCCGTGCAGGCCTCTGAGGAAAGCATTTCAGGCAGCAGAAATCG---------------------CTAATCTGCTTGCTGTTTCTTTTCTCCTCTA	201	0.000218205	0
GGGGCAGCCGTGCAGGCCTCTGAGGAAAGCATTTCAGGCAGCAG-----------------------------AATCTGCTTGCTGTTTCTTTTCTCCTCTA	190	0.000206264	0
GGGGCAGCCGTGCAGGCCTCTGAGGAAAGCATTTCAGGCAGCAGAAATCGCAAGCATA----GTGAATTCACTAATCTGCTTGCTGTTTCTTTTCTCCTCTA	185	0.000200836	56T
GGGGCAGCCGTGCAGGCCTCTGAGGAAAGCATTTCAGGCAGCAGAAATCGCAA-----------GAATTCACTAATCTGCTTGCTGTTTCTTTTCTCCTCTA	182	0.000197579	0
GGGGCAGCCGTGCAGGCCTCTGAGGAAAGCATTTCAGGCAGCAGAAATCGCAAGCAT--AGGGTGAATTCACTAATCTGCTTGCTGTTTCCTTTCTCCTCTA	178	0.000193237	0
GGGGCAGCCGTGCAGGCCTCTGAGGAAAGCATTTCAGGCAGCAGAAATC---------------GAATTCACTAATCTGCTTGCTGTTTCTTTTCTCCTCTA	160	0.000173696	0
GGGGCAGCCGTGCAGGCCTCTGAGGAAAGCATTTCAGGCAGCAGAAATCGCAAGCATAGA-GGTGAATTCACTAATCTGCTTGCTGTTTCTTTTCTCCTCTA	159	0.00017261	0
GGGGCAGCCGTGCAGGCCTCTGAGGAAAGCATTTCAGGCAGCAGAAATCGCATGCATAGAGGGTGAATTCACTAATCTGCTTGCTGTTTCTTTTCTCCTCTA	159	0.00017261	0
GGGGCAGCCGTGCAGGCCTCTGAGGAAAGCATTTCAGGCAGCAGAAATCGCAAGCAT---------ATTCACTAATCTGCTTGCTGTTTCTTTTCTCCTCTA	159	0.00017261	0
GGGGCAGCCGTGCAGGCCTCTGAGGAAAGCATTTCAGGCAGCAGAAATCGCAAGCAT--AGGGTGAATTCACTAATCTGCTTGCTGTTTCTTTTCTCCTCTA	158	0.000171525	56T
GGGGCAGCCGTGCAGGCCTCTGAGGAAAGCATTTCAGGCAGCAGAAATCGC-----------------------ATCTGCTTGCTGTTTCTTTTCTCCTCTA	142	0.000154155	0
GGGGCAGCCGTGCAGGCCTCTGAGGAAAGCATTTCAGGCAGCAGAGATCGCAAGCAT--AGGGTGAATTCACTAATCTGCTTGCTGTTTCTTTTCTCCTCTA	141	0.000153069	0
GGGGCAGCCGTGCAGGCCTCTGAGGAAAGCATTTCAGGCAGCAGAAATCGCAAGC----------AATTCACTAATCTGCTTGCTGTTTCTTTTCTCCTCTA	140	0.000151984	0
GGGGCAGCCGTGCAGGCCTCTGGGGAAAGCATTTCAGGCAGCAGAAATCGCAAGCAT--AGGGTGAATTCACTAATCTGCTTGCTGTTTCTTTTCTCCTCTA	140	0.000151984	0
GGGGCAGCCGTGCAGGCCTCTGAGGAAAGCATTTCAGGCAGCAGAAATCGCAAGCATA--------------------GCTTGCTGTTTCTTTTCTCCTCTA	139	0.000150898	0
GGGGCAGCCGTGCAGGCCTCTGAGGAAAGCATTTCAGGCAGCAGAAATCGCAAGCATA------------------------GCTGTTTCTTTTCTCCTCTA	136	0.000147641	0
GGGGCAGCCGTGCAGGCCTCTGAGGAAAGCATTTCAGGCAGCAGAAATCGCAAGCATAGAGGGTGAAGTCACTAATCTGCTTGCTGTTTCTTTTCTCCTCTA	134	0.00014547	0
GGGGCAGCCGTGCAGGCCTCTGAGGAAAGCATTTCAGGCAGCAGAAATCGCAAGCAT-----------------ATCTGCTTGCTGTTTCTTTTCTCCTCTA	134	0.00014547	0
GGGGCAGCCGTGCAGGCCTCTGAGGAAAGCATTTCAGGCAGCAGAAATCGCAAGCATA---GGTGAATTCACTAATCTGCTTGCTGTTTCTTTTCTCCTCTA	134	0.00014547	59T
GGGGCAGCCGTGCAGGCCTCTGAGGAAAGCATTTCAGGCAGCAGAAATCGCAAGCA-A-AGGGTGAATTCACTAATCTGCTTGCTGTTTCTTTTCTCCTCTA	132	0.000143299	0
GGGGCAGCCGTGCAGGCCTCTGAGGAAGGCATTTCAGGCAGCAGAAATCGCAAGCAT--AGGGTGAATTCACTAATCTGCTTGCTGTTTCTTTTCTCCTCTA	130	0.000141128	0
GGGGCAGCCGTGCAGGCCTCTGAGGAAAGCATTTCAGGCAGCAGAAATCGCAAGCATAGAGGGTGAATTCACTAATCTGCTTGCTGTTTCTTTTCTCCTCTA	129	0.000140042	59AT
GGGGCAGCCGTGCAGGCCTCTGAGGAAAGCATTTCAGGCAGCAGAAATCGCAAGCAT--AGGGTGAATCCACTAATCTGCTTGCTGTTTCTTTTCTCCTCTA	129	0.000140042	0
GGGGCAGCCGTGCAGGCCTCTGAGGAAAGCACTTCAGGCAGCAGAAATCGCAAGCAT--AGGGTGAATTCACTAATCTGCTTGCTGTTTCTTTTCTCCTCTA	127	0.000137871	0
GGGGCAGCCGTGCAGGCCTCTGAGGAAAGCATTTCAGGCAGCAGAAATCGCAAGCAT--AGGGTGAGTTCACTAATCTGCTTGCTGTTTCTTTTCTCCTCTA	127	0.000137871	0
GGGGCAGCCGTGCAGGCCTCTGAGGAAAGCATTTCAGGCAGCAGAAATCGCAAGCAT--AGGGTGAATTCACTAATCTGCTTGCTGTTTCTTTTCTCCCCTA	125	0.0001357	0
GGGGCAGCCGTGCAGGCCCCTGAGGAAAGCATTTCAGGCAGCAGAAATCGCAAGCAT--AGGGTGAATTCACTAATCTGCTTGCTGTTTCTTTTCTCCTCTA	123	0.000133529	0
GGGGCAGCCGTGCAGGCCTCTGAGGAAAGCATTTCAGGCAGCAGAAATCGCAAGCATAGAGGGTGAATTCACTAATCTGCTTGCTGTTTCTTTTCTCCTCTA	121	0.000131357	59CA
GGGGCAGCCGTGCAGGCCTCTGAGGAAAGCATTTCAGGCAGCAGAAATCGCAAGCA-------------CACTAATCTGCTTGCTGTTTCTTTTCTCCTCTA	120	0.000130272	0
GGGGCAGCCGTGCAGGCCTCTGAGGAAAGCATTTCAGGCAGCAGAAATCGCAAGCAT--AGGGTGAATTCACTAATCTGCTTGCTGTTCCTTTTCTCCTCTA	120	0.000130272	0
GGGGCAGCCGTGCAGGCCTCTGAGGAAAGCATTTCAGGCAGCAGAAATCGCAAGCATAGAGGGTGAATTCACTAATCTGCTTGCTGTTTCTTTTCTCCTCTA	118	0.000128101	59AA
GGGGCAGCCGTGCAGGCCTCTGAGGAAAGCATTTCAGGCAGCAGAAATCGCAAGCAT--AGGGTGAATTCACTAATCTGCTTGCTGTTTCTTCTCTCCTCTA	117	0.000127015	0
GGGGCAGCCGTGCAGGCCTCTGAGGAAAGCATTTCAGGCAGCAGAA------------------------ACTAATCTGCTTGCTGTTTCTTTTCTCCTCTA	112	0.000121587	0
GGGGCAGCCGTGCAGGCCTCTGAGGAAAGCATTTCAGGCAGCAGA----------AT--AGGGTGAATTCACTAATCTGCTTGCTGTTTCTTTTCTCCTCTA	111	0.000120501	0
GGGGCAGCCGTGCAGGCCTCTGAGGAAAGCATTTCAGGCAGCAGAAATC-----------------------------GCTTGCTGTTTCTTTTCTCCTCTA	110	0.000119416	0
GGGGCAGCCGTGCAGGCCTCTGAGGAAAGCATTTCAGGCAGCAGAAATCGCA-------------AATTCACTAATCTGCTTGCTGTTTCTTTTCTCCTCTA	110	0.000119416	0
GGGGCGGCCGTGCAGGCCTCTGAGGAAAGCATTTCAGGCAGCAGAAATCGCAAGCAT--AGGGTGAATTCACTAATCTGCTTGCTGTTTCTTTTCTCCTCTA	109	0.00011833	0
GGGGCAGCCGTGCAGGCCTCTGAGGAAAGCATTTCAGGCAGCAGAAATCG--------------------------CTGCTTGCTGTTTCTTTTCTCCTCTA	109	0.00011833	0
GGGGCAGCCGTGCAGGCCTCTGAGGAGAGCATTTCAGGCAGCAGAAATCGCAAGCAT--AGGGTGAATTCACTAATCTGCTTGCTGTTTCTTTTCTCCTCTA	108	0.000117245	0
GGGGCAGCCGTGCAGGCCTCTGAGGAAAGCATTTCAGGCAGCAGAAATCGCAAGCAT--AGGGTGAATTCACTAATCTGCTTGCTGTTTCTTTCCTCCTCTA	108	0.000117245	0
GGGGCAGCCGTGCAGGCCTCTGAGGAAAGCATTTCAGGCAGCAGAAATCGC---------------ATTCACTAATCTGCTTGCTGTTTCTTTTCTCCTCTA	106	0.000115073	0
GGGGCAGCCGTGCAGGCCTCTGAGGAAAGCATTTCAGGCGGCAGAAATCGCAAGCAT--AGGGTGAATTCACTAATCTGCTTGCTGTTTCTTTTCTCCTCTA	105	0.000113988	0
GGGGCAGCCGTGCAGGCCTCTGAGGGAAGCATTTCAGGCAGCAGAAATCGCAAGCAT--AGGGTGAATTCACTAATCTGCTTGCTGTTTCTTTTCTCCTCTA	105	0.000113988	0
GGGGCAGCCGTGCAGGCCTCTGAGGAAAGCATTCCAGGCAGCAGAAATCGCAAGCAT--AGGGTGAATTCACTAATCTGCTTGCTGTTTCTTTTCTCCTCTA	104	0.000112902	0
GGGGCAGCCGTGCAGGCCTCTGAGGAAAGCATTTCAGGCAGCAGGAATCGCAAGCAT--AGGGTGAATTCACTAATCTGCTTGCTGTTTCTTTTCTCCTCTA	103	0.000111817	0
GGGGCAGCCGTGCAGGCCTCTGAGGAAAGCATTTCAGGCAGCAGAAATCGCAAGCATAG-------------------------------------------	103	0.000111817	0
GGGGCAGCCGTGCAGGCCTCTGAGGAAAGCATTTCAGGCAGCAGAAACCGCAAGCAT--AGGGTGAATTCACTAATCTGCTTGCTGTTTCTTTTCTCCTCTA	102	0.000110731	0
GGGGCAGCCGTGCAGGCCTCTGAGGAAAGCATTTCAGGCAGCAGAAATCGCAAGCAT--AGGGTGAATTCACTAATCTGCTTGCTGTCTCTTTTCTCCTCTA	99	0.000107474	0
GGGGCAGCCGTGCAGGCCTCTGAGGAAAGCATTTCAGGCAGCAGAAATCGCAAGCAT------TGAATTCACTAATCTGCTTGCTGTTTCTTTTCTCCTCTA	98	0.000106389	0
GGGGCAGCCGTGCAGGCCTCTGAGGAAAGCATTTCAGGCAGCAGAAATCGCAAGCA---------AATTCACTAATCTGCTTGCTGTTTCTTTTCTCCTCTA	97	0.000105303	0
GGGGCAGCCGTGCAGGCCTCTGAGGAAAGCATTTCAGGCAGCAGAAATCGCAAGCATAG---GTGAATTCACTAATCTGCTTGCTGTTTCTTTTCTCCTCTA	97	0.000105303	58T
GGGGCAGCCGTGCAGGCCTCTGAGGAAAGCATTTCAGGCAGC------------------------ATTCACTAATCTGCTTGCTGTTTCTTTTCTCCTCTA	96	0.000104217	0
GGGGCAGCCGTGCGGGCCTCTGAGGAAAGCATTTCAGGCAGCAGAAATCGCAAGCAT--AGGGTGAATTCACTAATCTGCTTGCTGTTTCTTTTCTCCTCTA	95	0.000103132	0
GGGGCAGCCGTGCAGGCCTCTGAGGAAAGCATTTCAGGCAGCAGAAATCGCAAGCAT--AGGGTGAATTCACTAATCTGCTTGCTGCTTCTTTTCTCCTCTA	95	0.000103132	0
GGGGCAGCCGTGCAGGCCTCTGAGGAAAGCATTTCAGGCAGCAGAAAT--------------------------ATCTGCTTGCTGTTTCTTTTCTCCTCTA	89	9.66183e-05	0
GGGGCAGCCGTGCAGGCCTCTGAGGAAAGCATTTCAGGCAGCAGAAATCGCAAGCAT--AGGGTGGATTCACTAATCTGCTTGCTGTTTCTTTTCTCCTCTA	89	9.66183e-05	0
GGGGCAGCCGTGCAGGCCTCTGAGGAAAGCATTTCAGGCAGCAGAAATCGCAAGCAT--AGGGTGAATTCACTAATCTGCTTGCTGTTTCTCTTCTCCTCTA	88	9.55327e-05	0
GGGGCAGCCGTGCAGGCCTCTGAGGAAAGCATTTCAGGCAGCAGAAATCGCAAGCAT--AGGGTGAATTCACTAATCTGCTCGCTGTTTCTTTTCTCCTCTA	88	9.55327e-05	0
GGGGCAGCCGTGCAGGCCTCTGAGGAAAGCATTTCAGGCAGCAGAAATC-----------GGGTGAATTCACTAATCTGCTTGCTGTTTCTTTTCTCCTCTA	87	9.44471e-05	0
GGGGCAGCCGTGCAGGCCTCTGAGGAAAGCATTTCAGGCAGCAGAAATCGCAAGCAT--AGGGTGAATTCACTAATCTGCTTGCTGTTTCTTTTCCCCTCTA	86	9.33615e-05	0
GGGGCAGCCGTGCAGGCCTCTGAGGAAAGCATTTCAGGCAGCAGAAATCGCAAGCATA----------TCACTAATCTGCTTGCTGTTTCTTTTCTCCTCTA	86	9.33615e-05	0
GGGGCAGCCGTGCAGGCCTCTGAGGAAAGCATTTCGGGCAGCAGAAATCGCAAGCAT--AGGGTGAATTCACTAATCTGCTTGCTGTTTCTTTTCTCCTCTA	86	9.33615e-05	0
GGGGCAGCCGTGCAGGCCTCTGAGGAAAGCATTTCAGGCAGCAGAAATCGCGAGCAT--AGGGTGAATTCACTAATCTGCTTGCTGTTTCTTTTCTCCTCTA	85	9.22759e-05	0
GGGGCAGCCGTGCAGGCCTCTGAGGAAAGCATTTCAGGCAGCAGAAATC----GCAT--AGGGTGAATTCACTAATCTGCTTGCTGTTTCTTTTCTCCTCTA	84	9.11903e-05	0
GGGGCAGCCGTGCAGGCCTCTGAGGAAAGCATTTCAGGCAGC--------------------------------ATCTGCTTGCTGTTTCTTTTCTCCTCTA	84	9.11903e-05	0
GGGGCAGCCGTGCAGGCCTCTGAGGAAAGCATTTCAGGCAGCAGA-------------------------ACTAATCTGCTTGCTGTTTCTTTTCTCCTCTA	83	9.01047e-05	0
GGGGCAGCCGTGCAGGCCTCTGAGGAAAGCATTTCAGGCAGCAGAAATCGCAAGCAT--AGGGCGAATTCACTAATCTGCTTGCTGTTTCTTTTCTCCTCTA	83	9.01047e-05	0
GGGGCAGCCGTGCAGGCCTCTGAGGAAAGCATTTCAGGCAGCAGAAATCGCAAGCATAGAGGGTGAATTCACTAATCTGCTTGCTGTTTCTTTTCTCCTCTA	83	9.01047e-05	58GG
GGGGCAGCCGTGCAGGCCTCTGAGGAAAGCATTTCAGGCAGCAGAAATCGCAAGCAT--AGGGTGAATTCACTAACCTGCTTGCTGTTTCTTTTCTCCTCTA	82	8.90191e-05	0
GGGGCAGCCGTGCAGGCCTCTGAGGAAAGCATTTCAGGCAGCAGAAATCGCAAGCATA-AGGGTGAATTCACTAATCTGCTTGCTGTTTCTTTTCTCCTCTA	82	8.90191e-05	57AA
GGGGCAGCCGTGCAGGCCTCTGAGGAAAGCATTTCAGGCAGCAGAAATC-------------GTGAATTCACTAATCTGCTTGCTGTTTCTTTTCTCCTCTA	81	8.79335e-05	0
GGGGCAGCCGTGCAGGCCTCTGAGGAAAGCATTTCAGGCAGCA----------------AGGGTGAATTCACTAATCTGCTTGCTGTTTCTTTTCTCCTCTA	80	8.68479e-05	0
GGGGCAGCCGTGCAGGCCTCTGAGGAAAGCATTTCAGGCA----------------------GTGAATTCACTAATCTGCTTGCTGTTTCTTTTCTCCTCTA	78	8.46767e-05	0
GGGGCAGCCGTGCAGGCCTCTGAGGAAAGCATTTCAGGCAGCAGAAATC------------GGTGAATTCACTAATCTGCTTGCTGTTTCTTTTCTCCTCTA	78	8.46767e-05	0
GGGGCAGCCGTGCAGGCCTCTGAGGAAAGCATTTCAGGCAGCAGAAA-------------------------TAATCTGCTTGCTGTTTCTTTTCTCCTCTA	78	8.46767e-05	0
GGGGCAGCCGTGCAGGCCTCTGAGGAAAGCATTTCAGGCAGCAGAAATCGCAA---------GTGAATTCACTAATCTGCTTGCTGTTTCTTTTCTCCTCTA	77	8.35911e-05	0
GGGGCAGCCGTGCAGGCCTCTGAGGAAAGCATTTCAGGCAGCAGAAATCGCA---------------------AATCTGCTTGCTGTTTCTTTTCTCCTCTA	77	8.35911e-05	0
GGGGCAGCCGTGCAGGCCTCTGAGGAAAGCATTTCAGGCAGCAG--------------------------ACTAATCTGCTTGCTGTTTCTTTTCTCCTCTA	76	8.25055e-05	0
GGGGCAGCCGTGCAGGCCTCTGAGGAAAGCATTTCAGGCAGCAGAAATCGCAAGCAT--AGGGTGAATTCACTAATCTGCCTGCTGTTTCTTTTCTCCTCTA	76	8.25055e-05	0
GGGGCAGCCGTGCAGGCCTCTGAGGAAAGCATTTCAGGCAGCAGAAATCGCAAGC--ACAGGGTGAATTCACTAATCTGCTTGCTGTTTCTTTTCTCCTCTA	76	8.25055e-05	0
GGGGCAGCCGCGCAGGCCTCTGAGGAAAGCATTTCAGGCAGCAGAAATCGCAAGCAT--AGGGTGAATTCACTAATCTGCTTGCTGTTTCTTTTCTCCTCTA	75	8.14199e-05	0
GGGGCAGCCGTGCAGGCCTCCGAGGAAAGCATTTCAGGCAGCAGAAATCGCAAGCAT--AGGGTGAATTCACTAATCTGCTTGCTGTTTCTTTTCTCCTCTA	75	8.14199e-05	0
GGGGCAGCCGTGCAGGCCTCTGAGGAAAGCATTTCAGGCAGCAGAAATCGCAAGCAT--AGGGTGAATTCGCTAATCTGCTTGCTGTTTCTTTTCTCCTCTA	74	8.03343e-05	0
GGGGCAGCCGTGCAGGCCTCTGAGGAAAGCATTTCAGGCAGCAGAAATCGCAAGCAT--AGGGTGAATTCACTAATCTGCTTGCCGTTTCTTTTCTCCTCTA	74	8.03343e-05	0
GGGGCAGCCGTGCAGGCCTCTGAGGAAAGCATTTCAGGCAGCAGAAGTCGCAAGCAT--AGGGTGAATTCACTAATCTGCTTGCTGTTTCTTTTCTCCTCTA	74	8.03343e-05	0
GGGGCAGCCGTGCAGGCCTCTGAGGAAAGCATTTCAGGCAGCAGAAATCGCAAGCAT--AGGGTGAACTCACTAATCTGCTTGCTGTTTCTTTTCTCCTCTA	74	8.03343e-05	0
GGGGCAGCCGTGC----------------------------------------------AGGGTGAATTCACTAATCTGCTTGCTGTTTCTTTTCTCCTCTA	74	8.03343e-05	0
GGGGCAGCCGTGCAGGCCTCTGAGGAAAGCATTTCAGGCAGCAGAAATCGCAAGCATAGA-----AATTCACTAATCTGCTTGCTGTTTCTTTTCTCCTCTA	73	7.92487e-05	0
GGGGCAGCCGTGCAGGCCTCTGAGGAAAGCATTTCAGGCAGCAGAAATCGCAAGCA--------------------CTGCTTGCTGTTTCTTTTCTCCTCTA	73	7.92487e-05	0
GGGGCAGCCGTGCAGGCCTCTGAGGAAAGCATTTCAGGCAGCGGAAATCGCAAGCAT--AGGGTGAATTCACTAATCTGCTTGCTGTTTCTTTTCTCCTCTA	72	7.81631e-05	0
GGGGCAGCCGTGCAGGCCTCTGAGGAAAGCATTTCAGGCAGCAGAAATCGCAAGCAT--AGGGTGAATTCACTAATCCGCTTGCTGTTTCTTTTCTCCTCTA	71	7.70775e-05	0
GGGGCAGCCGTGCAGGCCTCTGAGGAAAGCATTTCAGGCAGTAGAAATCGCAAGCAT--AGGGTGAATTCACTAATCTGCTTGCTGTTTCTTTTCTCCTCTA	71	7.70775e-05	0
GGGGCAGCCGTGCAGGCCTCTGAGGAAAGCATTTCAGGCAGCAGAAATCGCAAGCATAG-----G----CACTAATCTGCTTGCTGTTTCTTTTCTCCTCTA	69	7.49063e-05	0
GGGGCAGCCGTGCAGGCCTCTGAGGAAAGCATTTCAGGCAGCAGAAATCGC-----T--AGGGTGAATTCACTAATCTGCTTGCTGTTTCTTTTCTCCTCTA	69	7.49063e-05	0
GGGGCAGCCGTGCAGGCCTCTGAGGAAAGCATTTCAGGCAGCAGAAATCGCAAGCATAGAGGGTGAATTCACTAATCTGCTTGCTGTTTCTTTTCTCCTCTA	68	7.38207e-05	58GAG
GGGGCAGCCGTGCAGGCCTCTGAGGAAAGCATTTCAGG---------------------------------CTAATCTGCTTGCTGTTTCTTTTCTCCTCTA	67	7.27351e-05	0
GGGGCAGCCGTGCAGGCCTCTGAGGAAAGCATTTCAGGCAGCAGAAATCG-------A-AGGGTGAATTCACTAATCTGCTTGCTGTTTCTTTTCTCCTCTA	66	7.16495e-05	0
GGGGCAGCCGTGCAGGCCTCTGAGGAAAGCATTTCAGGCAGCAGAAATCGCAAGCATA-----TGAATTCACTAATCTGCTTGCTGTTTCTTTTCTCCTCTA	66	7.16495e-05	0
GGGGCAGCCGTGCAGGCCTCTGAGGAAAGCATTTCAGGCAGCAGAAATC-------T--AGGGTGAATTCACTAATCTGCTTGCTGTTTCTTTTCTCCTCTA	65	7.05639e-05	0
GGGGCAGCCGTGCAGGCCTCTGAGGAAAGCATTTCAGGCAGCAGAAATCGCAAGCA----------------TAA----CTTGCTGTTTCTTTTCTCCTCTA	65	7.05639e-05	0
GGGGCAGCCGTGCAGGCCTCTGAGGAAAGCATTTCAGGCAGCAG----------------------ATTCACTAATCTGCTTGCTGTTTCTTTTCTCCTCTA	65	7.05639e-05	0
GGGGCAGCCGTGCAGGCCTCTGAGGAAAGC--------------------------------------------ATCTGCTTGCTGTTTCTTTTCTCCTCTA	65	7.05639e-05	0
GGGGCAGCCGTGCAGGCCTCTGAGGAAAGCATTTCAGGCAGCAGAAATCGCAAGCATA-------AATTCACTAATCTGCTTGCTGTTTCTTTTCTCCTCTA	64	6.94783e-05	0
GGGGCAGCCGTGCAGGCCTCGGAGGAAAGCATTTCAGGCAGCAGAAATCGCAAGCATAGAGGGTGAATTCACTAATCTGCTTGCTGTTTCTTTTCTCCTCTA	64	6.94783e-05	0
GGGGCAGCCGTGCAGGCCTCTGAGGAAAGCATTTCAGGCAGCAGAAATCGCAAGCATAGAGGGTGAATTCACTAATCTGCTTGCTGTTTC-TTTCTCCTCTA	64	6.94783e-05	0
GGGGCAGCCGTGCAGGCCTCTGAGGAAAGCATTTCAGGCAGCAGAAATCGCAA-----------------ACTAATCTGCTTGCTGTTTCTTTTCTCCTCTA	64	6.94783e-05	0
GGGGCAGCCGTGCAGGCCTCTGAGGAAAGCATTTCAGGCAGCAGAAATCGCAAGCAT--AGGGTGAATTCACCAATCTGCTTGCTGTTTCTTTTCTCCTCTA	63	6.83927e-05	0
GGGGCAGCCGTGCAGGCCTCTGAGGAAAGCATTTCAGGCAGCAG-AATCGCAAGCATAGAGGGTGAATTCACTAATCTGCTTGCTGTTTCTTTTCTCCTCTA	63	6.83927e-05	0
GGGGCAGCCGTGCAGGCCTCTGAGGAAAGCATTTCAGGCAGCAGAA-----------AGAGGGTGAATTCACTAATCTGCTTGCTGTTTCTTTTCTCCTCTA	62	6.73071e-05	0
GGGGCAGCCGTGCAGGCCTCTGAGGAAAGCATTTCAGGCAGCAGAAATCGCAAGCATAGAGGGTGAATTCACTAATCTGCTTGCTGTTTCTTTTCTCCTCTA	62	6.73071e-05	59AC
GGGGCAGCCGTGCAGGCCTCTGAGGAAAGCATTTCAGGCAGCAGAAATCGCAAGCATAGAGGGTGAATTCACTAATCTGCTTGCTGTTTCTTTTCTCCTCTA	62	6.73071e-05	59ATT
GGGGCAGCCGTGCAGGCCTCTGAGGAAAGCAT-----------------------------------TTCACTAATCTGCTTGCTGTTTCTTTTCTCCTCTA	62	6.73071e-05	0
GGGGCAGCCGTGCAGGCCTCTGAGGAAAGCATTTCAGGCAGCAGAAATCGCAAGCAT--AGGGTGAATTCACTGATCTGCTTGCTGTTTCTTTTCTCCTCTA	60	6.51359e-05	0
GGGGCAGCCGTGCAGGCCTCTGAGGAAAGCATCTCAGGCAGCAGAAATCGCAAGCAT--AGGGTGAATTCACTAATCTGCTTGCTGTTTCTTTTCTCCTCTA	60	6.51359e-05	0
GGGGCAGCCGTGTAGGCCTCTGAGGAAAGCATTTCAGGCAGCAGAAATCGCAAGCAT--AGGGTGAATTCACTAATCTGCTTGCTGTTTCTTTTCTCCTCTA	60	6.51359e-05	0
GGGGCAGCCGTGCAGGCCTCTGAGGAAAGCATTTCAGGCAGCAGAAATCGCAA--------GGTGAATTCACTAATCTGCTTGCTGTTTCTTTTCTCCTCTA	59	6.40503e-05	0
GGGGCAGCCGTGCAGGCCTCTGAGGAAAGCATTTCAGGCAGCAGAAATCGCAAGCATA------------ACTAATCTGCTTGCTGTTTCTTTTCTCCTCTA	58	6.29647e-05	0
GGGGCAGCCGTGCAGGCCTCTGAGGAAAGCATTTCAGGCAGCAGAAATCGCAAGC---GAGGGTGAATTCACTAATCTGCTTGCTGTTTCTTTTCTCCTCTA	58	6.29647e-05	56T
GGGGCAGCCGTGCAGGCCTCTGAGGAAAGCATTTCAGGCAGCAGAAATCGCAAGCAT--AGGGTGAATTCACTAATCTGCTTGCTGTTTCTTTTCTCCTCCA	58	6.29647e-05	0
GGGGCAGCCGTGCAGGCCTCTGAGGAAAGCATTTCAGGCAGCAGAAATCGC-------GAGGGTGAATTCACTAATCTGCTTGCTGTTTCTTTTCTCCTCTA	58	6.29647e-05	0
GGGGCAGCCGTGCAGGCCTCTGAGGAAAGCATTTCAGGCAGCAGAAATCGCAGGCAT--AGGGTGAATTCACTAATCTGCTTGCTGTTTCTTTTCTCCTCTA	57	6.18791e-05	0
GGGGCAGCCGTGCAGGCCTCTGAGGAAAGCATTTCAGGCAGCAGAAATCGCAAGC--AGAGGGTGAATTCACTAATCTGCTTGCTGTTTCTTTTCTCCTCTA	57	6.18791e-05	0
GGGGCAGCCGTGCAGGCCTCTGAGGAAAGCATTTCAGGCAGCAGAAATCGCAAGCATAGA--GTGAATTCACTAATCTGCTTGCTGTTTCTTTTCTCCTCTA	57	6.18791e-05	0
GGGGCAGCCGTGCAGGCCTCTGAGGAAAGCATTTCAGGCAGCAGAAATCACAAGCAT--AGGGTGAATTCACTAATCTGCTTGCTGTTTCTTTTCTCCTCTA	56	6.07935e-05	0
TGGGCAGCCGTGCAGGCCTCTGAGGAAAGCATTTCAGGCAGCAGAAATCGCAAGCATAGAGGGTGAATTCACTAATCTGCTTGCTGTTTCTTTTCTCCTCTA	56	6.07935e-05	0
GGGGCAGCCGTGCAGGCCTCTGAGGAAAGCATTTCAGGCAGCAGAAA----------A-AGGGTGAATTCACTAATCTGCTTGCTGTTTCTTTTCTCCTCTA	55	5.97079e-05	0
GGGGCAGCCGTGCAGGCCTCTGAGGAAAGCATTTCAGGCAGCAG------------------------------ATCTGCTTGCTGTTTCTTTTCTCCTCTA	55	5.97079e-05	0
GGGGCAGCCGTGCAGGCCTCTGAGGAAAGCATTTCAGGCAGCAGAAATCGCAAGC-T--AGGGTGAATTCACTAATCTGCTTGCTGTTTCTTTTCTCCTCTA	55	5.97079e-05	0
GGGGCAGCCGTGCAGGCCTCTGAGGAAAGCATTT-------------------------AGGGTGAATTCACTAATCTGCTTGCTGTTTCTTTTCTCCTCTA	55	5.97079e-05	0
GGGGCAGCCGTGCAGGCCTCTGAGGAAAGCATTTCAGGCAGCAGAAATCGCAAGCAT--AGGGTGAATTCACTAATCTGCTTGCTGTTTCTTTTCTCCTCTG	55	5.97079e-05	0
GGGGCAGCCGTGCAGGCCTCTGAGGAAAGCATTTCAGGCAGCAGAAATCGCAAGC-----------------------------------------------	54	5.86223e-05	0
GGGGCAGCCGTGCAGGCCTCTGAGGAAAGCATTTCAGGCAGCAGAAATCGCA---AT--AGGGTGAATTCACTAATCTGCTTGCTGTTTCTTTTCTCCTCTA	53	5.75367e-05	0
GGGGCAGCCGTGCAGGCCTCTGAGGAAAGCATTTCAG---------------------GAGGGTGAATTCACTAATCTGCTTGCTGTTTCTTTTCTCCTCTA	53	5.75367e-05	0
GGGGCAGCCGTGCAGGCCTCTGAGGAAAGCATTTCAGGCAGCAGAA---------ATAGAGGGTGAATTCACTAATCTGCTTGCTGTTTCTTTTCTCCTCTA	53	5.75367e-05	0
GGGGCAGCCGTGCAGGCCTCTGAGGAAAGCATTTCAGGCA-------------------AGGGTGAATTCACTAATCTGCTTGCTGTTTCTTTTCTCCTCTA	52	5.64511e-05	0
GGGGCAGCCGTGCAGGCCTCTGAGGAAAGC------------------------------------ATTCACTAATCTGCTTGCTGTTTCTTTTCTCCTCTA	52	5.64511e-05	0
GGGGCAGCCGTGCAGGCCTCTGAGGAAAGCATTTCAGGCAGCAGAAATCGCAAGCAT--AGGGTGAATTCACTAGTCTGCTTGCTGTTTCTTTTCTCCTCTA	52	5.64511e-05	0
GGGGCAGCCGTGCAGGCCTCTGATGAAAGCATTTCAGGCAGCAGAAATCGCAAGCATAGAGGGTGAATTCACTAATCTGCTTGCTGTTTCTTTTCTCCTCTA	52	5.64511e-05	0
GGGGCAGCCGTGCAGGCCTCTGAGGAAAGCATTTCAGGCAGCAGAAAT----------GAGGGTGAATTCACTAATCTGCTTGCTGTTTCTTTTCTCCTCTA	52	5.64511e-05	0
GGGGCAGCCGTGCAGGCCTCTGAGGAAAGCATTTCAGGCAGCA-----------------------------------GCTTGCTGTTTCTTTTCTCCTCTA	51	5.53655e-05	0
GGGGCAGCCGTGCAGGCCTCTGAGGAAAGCATTTCAGGCAGCAGAAATCGCAAG-----------------CTAATCTGCTTGCTGTTTCTTTTCTCCTCTA	51	5.53655e-05	0
GGGGCAGCCGTGCAGGCCTCTGAGGAAAGCATTTCAGGCAGCAGAAATCGCAAGCATAGAGGGTGAATTCACTAAACTGCTTGCTGTTTCTTTTCTCCTCTA	51	5.53655e-05	0
GGGGCAGCCGTGCAGGCCTCTGAGGAAAGCATTTCAGGCAGCAGAAATCGCAA-------------------------GCTTGCTGTTTCTTTTCTCCTCTA	50	5.42799e-05	0
GGGGCAGCCGTGCAGGCCTCTGAGGAAAGCATTTCAGGCAGCAGAAATCGCAAGCATAG------------------TGCTTGCTGTTTCTTTTCTCCTCTA	50	5.42799e-05	0
GGGGCAGCCGTGCAGGCCTCTGAGGAAAGCGTTTCAGGCAGCAGAAATCGCAAGCAT--AGGGTGAATTCACTAATCTGCTTGCTGTTTCTTTTCTCCTCTA	48	5.21087e-05	0
GAGGCAGCCGTGCAGGCCTCTGAGGAAAGCATTTCAGGCAGCAGAAATCGCAAGCAT--AGGGTGAATTCACTAATCTGCTTGCTGTTTCTTTTCTCCTCTA	48	5.21087e-05	0
GGGGCAGCCGTGCAGGCCTCTGAGGAAAGCATTTCAGGCAGCAGAAATCGCAAGCATAGCGGGTGAATTCACTAATCTGCTTGCTGTTTCTTTTCTCCTCTA	48	5.21087e-05	0
GGGGCAGCCGTGCAGGCCTCTGAGGAAAGCATTTCAGGCAGCAGAAATCGCAAGCAT--AGGGTGAATTCACTAATCTGCTTGCTGTTTCTTTTCTCCTCTA	48	5.21087e-05	56GAT
GGGGCAGCCGTGCAGGCCTCTGAGGAAAGCATTTCAGGCAGCAGAAATC-----C----AGGGTGAATTCACTAATCTGCTTGCTGTTTCTTTTCTCCTCTA	48	5.21087e-05	0
GGGGCAGCCGTACAGGCCTCTGAGGAAAGCATTTCAGGCAGCAGAAATCGCAAGCAT--AGGGTGAATTCACTAATCTGCTTGCTGTTTCTTTTCTCCTCTA	47	5.10231e-05	0
GGGGCAGCCGTGCAGGCCTCTGAGGAAAGCATTTCAGGCAGCAGAAATCGCAAGCATATAGGGTGAATTCACTAATCTGCTTGCTGTTTCTTTTCTCCTCTA	46	4.99375e-05	58TTTCACTAATATTC
GGGGCAGCCGTGCAGGCCTCTGAGGAAAGCATTTCAGGCAGCAGAAATCGCAAGCATAGAGGGTGAATTCACTAATCTGCTTGCTGTTTCTTTTCTCCTCTA	46	4.99375e-05	58T60ATC
GGGGCAGCCGTGCAGGCCTCTGAGGAAAGCATTTCAGGCAGCAGAAATCGC-----TA------GAATTCACTAATCTGCTTGCTGTTTCTTTTCTCCTCTA	45	4.88519e-05	0
GGGGCAGCCGTGCAGGCCTCTGAGGAAAGCATTTCAGGCAGCAGAAATCGCAAGCATAGA-----------------TGCTTGCTGTTTCTTTTCTCCTCTA	45	4.88519e-05	0
GGGGCAGCCGTGCAGGCCTCTGAGGAAAGCATTTCAGGCAGCAGAAATCGCAAGCAT-G-GGGTGAATTCACTAATCTGCTTGCTGTTTCTTTTCTCCTCTA	44	4.77663e-05	0
GGGGCAGCCGTGCAGGCCTCTGAGGAAAGCATTTCAGGCAGCAGAAATCGCAAGC---------------------CTGCTTGCTGTTTCTTTTCTCCTCTA	44	4.77663e-05	0
GGGGCAGCCGTGCAGGCCTCTGAGGAAAGCATTTCAGGCAGCAGAAATCGCAAGCATA-AGGGTGAATTCACTAATCTGCTTGCTGTTTCTTTTCTCCTCTA	44	4.77663e-05	55ATAT
GGGGCAGCCGTGCAGGCCTCTGAGGAAAGCATTTCAGGCAGCAGAAATCGCAAGCATA-AGGGTGAATTCACTAATCTGCTTGCTGTTTCCTTTCTCCTCTA	44	4.77663e-05	0
GGGGCAGCCGTGCAGGCCTCTGAGGAAAGCATTTCAGGCAGCAGAAATC---AGCTT--AGGGTGAATTCACTAATCTGCTTGCTGTTTCTTTTCTCCTCTA	43	4.66807e-05	50CT
GGGGCAGCCGTGCAGGCCTCTGAGGAAAGCATTTCAGGCAGCAGAAATCGCAAGCA------------------------TTGCTGTTTCTTTTCTCCTCTA	43	4.66807e-05	0
GGGGTAGCCGTGCAGGCCTCTGAGGAAAGCATTTCAGGCAGCAGAAATCGCAAGCAT--AGGGTGAATTCACTAATCTGCTTGCTGTTTCTTTTCTCCTCTA	42	4.55951e-05	0
GGGGCAGCCGTGCAGGCCTCTGAGGAAAGCATTTCAGGCAGCAGAAATCGCAAGC--------T-AATTCACTAATCTGCTTGCTGTTTCTTTTCTCCTCTA	42	4.55951e-05	0
GGGGCAGCCGTGCAGGCCTCTGAGGAAAGCATTTCAGGCAGCAGAAATCGCAAGCATAGAGGGTGAATTCACTAATCTGC-TGCTGTTTCTTTTCTCCTCTA	42	4.55951e-05	0
GGGGCAGCCGTGCAGGCCTCTGAGGAAAGCATTTCAGGCAGCAGAAATCGCAAGCA-------------------------TGCTGTTTCTTTTCTCCTCTA	42	4.55951e-05	0
GGGGCAGCCGTGCAGGCCTCTGAGGAAAGCATTTCAGGCAGCAGAAATCGCAAGCATAGAGGGTGAATTCACTAATCTGCTTGCTGTTTCTTTTCTCCTCTA	42	4.55951e-05	59AAA
GGGGCAGCCGTGCAGGCCTCTGAGGAAAGCATTTCAGGCAGCAGAAATCGCAAGCATAGA---TGAATTCACTAATCTGCTTGCTGTTTCTTTTCTCCTCTA	42	4.55951e-05	58G
GGGGCAGCCGTGCAGGCCTCTGAGGAAAGCATTTCAGGCAGCAGAAATCGCAAGCATAGAGGGTGAATTCACTAATCTGCTTTCTGTTTCTTTTCTCCTCTA	42	4.55951e-05	0
GGGGCAGCCGTGCAGGCCTCTGAGGAAAGCATTTCAGGCAGCAGAAAT-------------GGTGAATTCACTAATCTGCTTGCTGTTTCTTTTCTCCTCTA	42	4.55951e-05	0
GGGGCAGCCGTGCAGGCCTCTGAGGAAAGCATTTCAGGCAGCAGAAATCGCAAGCATA---------------------------GTTTCTTTTCTCCTCTA	41	4.45095e-05	0
GGGGCAGCCGTGCAGGCCTCTGAGGAAAGCATTTCAGGCAGCAGAAAT-----------------AATTCACTAATCTGCTTGCTGTTTCTTTTCTCCTCTA	41	4.45095e-05	0
GGGGCAGCCGTGCAGGCCTCTGAGGAAAGCATTTCAGGCAGCAGAAATCGCAA----A-AGGGTGAATTCACTAATCTGCTTGCTGTTTCTTTTCTCCTCTA	41	4.45095e-05	0
GGGGCAGCCGTGCAGGCCTCTGAGGAAAGCATTTCAGGCAGCAGAAA----------------TGAATTCACTAATCTGCTTGCTGTTTCTTTTCTCCTCTA	41	4.45095e-05	0
GGGGCAGCCGTGCAGGCCTCTGAGGAAAGCATTTCAGGCAGCAGAA-------------------AATTCACTAATCTGCTTGCTGTTTCTTTTCTCCTCTA	41	4.45095e-05	0
GGGGCAGCCGTGCAGGCCTCTGAGGAAAGCATTTCAGGCAGCAGAAATCG-------------------------TCTGCTTGCTGTTTCTTTTCTCCTCTA	40	4.34239e-05	0
GGGGCAGCCGTGCAGGCCTCTGAGGAAAGCATTTCAGGCAGCAGAAATCGCAAGCATAGAGGGTGAATTCACTAATCTGCTTGCTGTTTCTTTTCTCCTCTA	40	4.34239e-05	58TGCTT64CAT
GGGGCAGCCGTGCAGGCCTCTGAGGACAGCATTTCAGGCAGCAGAAATCGCAAGCAT--AGGGTGAATTCACTAATCTGCTTGCTGTTTCTTTTCTCCTCTA	40	4.34239e-05	0
GGGGCAGCCGTGCAGGCCTCTGAGGAAAGCATTTCAGGCAGCA------GCAAGCAT--AGGGTGAATTCACTAATCTGCTTGCTGTTTCTTTTCTCCTCTA	40	4.34239e-05	0
GGGGCAGCCGTGCAGGCCTCTGAGGAAAGCATTTCAGGCAGCAGAAATCGCAAGCATAG-GGGTGAAATCACTAATCTGCTTGCTGTTTCTTTTCTCCTCTA	40	4.34239e-05	0
GGGGCAGCCGTGCAGGCCTCTGAGGAAGGCATTTCAGGCAGCAGAAATCGCAAGCATAG-GGGTGAATTCACTAATCTGCTTGCTGTTTCTTTTCTCCTCTA	40	4.34239e-05	0
GGGGCAGCCGTGCAGGCCTCTGAGGAAAGTATTTCAGGCAGCAGAAATCGCAAGCAT--AGGGTGAATTCACTAATCTGCTTGCTGTTTCTTTTCTCCTCTA	40	4.34239e-05	0
GGGGCAGCCGTGCAGGCCTCTGAGGAAAGCATTTCAGGCAGCAGAAATCGCAAGCAT----GGTGAATTCACTAATCTGCTTGCTGTTTCTTTTCTCCTCTA	40	4.34239e-05	0
GGGGCAGCCGTGCAGGCCTCTGAGGAAAGCATTTCAGGCAGCAGAAAT-----------------------CTAATCTGCTTGCTGTTTCTTTTCTCCTCTA	40	4.34239e-05	0
GGGGCAGCCGTGCAGGCCTCTGAGGAAAGCATTTCAGGCAGCAGAAATCGCAA----A-A----GAATTCACTAATCTGCTTGCTGTTTCTTTTCTCCTCTA	40	4.34239e-05	0
GGGGCAGCCGTGCAGGCCTCTGAGGAAAGCATTTCAGGCAGCAGGAATCGCAAGCATAG-GGGTGAATTCACTAATCTGCTTGCTGTTTCTTTTCTCCTCTA	40	4.34239e-05	0
GGGGCAGCCGTGCAGGCCTCTGAGGAAAGCATTTCAGGCAGCAGAAATCGCAAGCATA-----------CACTAATCTGCTTGCTGTTTCTTTTCTCCTCTA	39	4.23383e-05	0
GGGGCAGTCGTGCAGGCCTCTGAGGAAAGCATTTCAGGCAGCAGAAATCGCAAGCAT--AGGGTGAATTCACTAATCTGCTTGCTGTTTCTTTTCTCCTCTA	39	4.23383e-05	0
GGGGCAGCCGTGCAGGCCTCTGAGGAAAGCATTTCAGGCAGCAGAAA--------------------------------------------TTTCTCCTCTA	39	4.23383e-05	0
GGGGCAGCCGTGCAGGCCTCTGAGGAAAGCATTTCAGGCAGCAGAAATCG----------GGGTGAATTCACTAATCTGCTTGCTGTTTCTTTTCTCCTCTA	38	4.12527e-05	0
GGGGCAGCCGTGCAGGCCTCTGAGGAAAGCATTTCAGGCAGCAGAAATCGCAAGCATAG--------CTCACTAATCTGCTTGCTGTTTCTTTTCTCCTCTA	38	4.12527e-05	0
GGGGCAGCCGTGCAGGCCTCTGAGGAAAGCATTTCAGGCAGCAGAAATCGCAAGCATA-AGGGTGAATTCACTAATCTGCTTGCTGTTTCTTTTCTCCTCTA	38	4.12527e-05	56TAT
GGGGCAGCCGTGCAGGCCTCTGAGGAAAGCATTTCAGGC--------------------AGGGTGAATTCACTAATCTGCTTGCTGTTTCTTCTCTCCTCTA	38	4.12527e-05	0
GGGGCAGCCGTGCAGGCCTCTGAGGAAAGCATTTCAGGCAGCAGAAATCGCAAGCA---------------------TGCTTGCTGTTTCTTTTCTCCTCTA	38	4.12527e-05	0
GGGGCAGCCGTGCAGGCCTCTGAGGAAAGCATTTCAGGCAGCAGAAATCGCAAGCATA----GT-AATTCACTAATCTGCTTGCTGTTTCTTTTCTCCTCTA	38	4.12527e-05	0
GGGGCAGCCGTGCAGGCCTCTGAGGAAAGCATTTCAGGCAGCAGAAATCGCA------------------ACTAATCTGCTTGCTGTTTCTTTTCTCCTCTA	37	4.01671e-05	0
GGGGCAGCCGTGCAGGCCTCTGAGGAAAGCATTTCAGGCAGCAGAAATCGTAAGCAT--AGGGTGAATTCACTAATCTGCTTGCTGTTTCTTTTCTCCTCTA	37	4.01671e-05	0
GGGGCAGCCGTGCAGGCCTCTGAGGAAAGCATTTCAGGCAGCAGAAATCGCAAG---------------------TCTGCTTGCTGTTTCTTTTCTCCTCTA	37	4.01671e-05	0
GGGGCAGCCGTGCAGGCCTCTGAGGAAAGCATTTCAGGCAGCAGAAATCGCAAGCATATAGGGTGAATTCACTAATCTGCTTGCTGTTTCTTTTCTCCTCTA	37	4.01671e-05	57TCAC62T
GGGGCAGCCGTGCAGGCCTCTGAGGAAAGCATTTCAGGC------------------AGAGGGTGAATTCACTAATCTGCTTGCTGTTTCTTTTCTCCTCTA	37	4.01671e-05	0
GGGGCAGCCGTGCAGTCCTCTGAGGAAAGCATTTCAGGCAGCAGAAATCGCAAGCATAGAGGGTGAATTCACTAATCTGCTTGCTGTTTCTTTTCTCCTCTA	37	4.01671e-05	0
GGGGCAGCCGTGCAGGCCTCTGAGGAAAGCA-------------------------------------TCACTAATCTGCTTGCTGTTTCTTTTCTCCTCTA	36	3.90815e-05	0
GGGGCAGCCGTGCAGGCCTCTGAGGAAAGCATTTCAGGCAGCAGAAATCGCAAGCATAG-GGGTGAATTCACTAATCTGCTTGCTGTTTCTTTTCTCCCCTA	36	3.90815e-05	0
GGGGCAGCCGTGCAGGCCTCTGAGGAAAGCAT---------------------------AGGGTGAATTCACTAATCTGCTTGCTGTTTCTTTTCTCCTCTA	36	3.90815e-05	0
GGGGCAGCCGTGCAGGCCTCTGAGGAAAGCATTTCAGGCAGCAGAAAT----------------------ACTAATCTGCTTGCTGTTTCTTTTCTCCTCTA	36	3.90815e-05	0
GGGGCAGCCGTGCAGGCCTCTGAGGAAAGCATTTCAGGCAGCAGAAATCGCA-------AGGGTGAA-------------TTGCTGTTTCTTTTCTCCTCTA	36	3.90815e-05	0
GGGGCAGCCGTGCAGGCCTCTGAGGAAAGCATTTCAGGCAGCAGAAATCGCAAGCATAGAGGGTGAATTCACTAATCTGCTTGCTGTTTCTTTTCTCCTCTA	35	3.79959e-05	57AGG
GGGGCAGCCGTGCAGGCCTCTGAGGAAAGCATTTCAGGCAGCAGAAATCGCAAGCATAGAGGGTGAATTCACGAATCTGCTTGCTGTTTCTTTTCTCCTCTA	35	3.79959e-05	0
GGGGCAGCCGTGCAGGCCTCTGAGGAAAGCATTTCAGGCAGCAGAAATCGC--------AGGGTGAAT----TAATCTGCTTGCTGTTTCTTTTCTCCTCTA	35	3.79959e-05	0
GGGGCAGCCGTGCAGGCCTCTGAGGAAAGCATTTCAGGCAGCAGAAATCGCAAGCATAG-GGGTGAATTCACTAATCTGCTTGCTGTTTCCTTTCTCCTCTA	35	3.79959e-05	0
GGGGCAGCCGTGCAGGCCTCTGAGGAAAGCATTTCAGGCAGCAGAAATCGCAAGCATAGAGGGTGAATTCACTAATCTGCTTGCTGTTTCTTTTCTCCTCTA	35	3.79959e-05	45AATC
GGGGCAGCCGTGCAGGCCTCTGAGGAAAGCATTTCAGGCAGCAGAAATCGCAAGCATAGA---TCAATTCACTAATCTGCTTGCTGTTTCTTTTCTCCTCTA	35	3.79959e-05	58GC63TTTTA
GGGGCAGCCGTGCAGGCCTCTGAGGAAAGCATTTCAGGCAGCAGAAATCGCAAGCATAG----TGAATTCACTAATCTGCTTGCTGTTTCTTTTCTCCTCTA	35	3.79959e-05	58T
GGGGCAGCCGTGCAGGCCTCTGAGGAAAGCATTTCAGGCAGCAGAAATCGCAAGCATAGAGGGTGAATTCACTAATCTGCTTGCTGTTTCTTTTCTCCTCTA	35	3.79959e-05	46ATCGCAAGCATAG
GGGGCAGCCGTGCAGGCCTCTGAGGAAAGCATTTCAGGCAGCAGAAATCGCAAGCATAG-GGGTGAATTCACTAATCTGCTTGCTGTTTCTTTCCTCCTCTA	35	3.79959e-05	0
GGGGCAGCCGTGCAGGCCTCTGAGGAAAGCATTTCAGGCAGCAGAAATCGCAAGCAT--AGGGTGAATTCACTAATTTGCTTGCTGTTTCTTTTCTCCTCTA	34	3.69103e-05	0
GGTGCAGCCGTGCAGGCCTCTGAGGAAAGCATTTCAGGCAGCAGAAATCGCAAGCATAGAGGGTGAATTCACTAATCTGCTTGCTGTTTCTTTTCTCCTCTA	34	3.69103e-05	0
GGGGCAGCCGTGCAGGCCTCTGAGGAAAGCATTTCAGGCAGCAGAAATCGCAAGCAT--AGGGTGAATTCACTAATCTGCTTGTTGTTTCTTTTCTCCTCTA	34	3.69103e-05	0
GGGGCAGCCGTGCAGGCCTCTGAGGAAAGCATTTCAGGCAGCAGAAATC---------------------------------GCTGTTTCTTTTCTCCTCTA	34	3.69103e-05	0
GGGGCAGCCGTGCAGGCCTCTGAGGAAAGCATTTCAGGCAGCAGAAATCGCA---AT----GGTGAATTCACTAATCTGCTTGCTGTTTCTTTTCTCCTCTA	34	3.69103e-05	0
GGGGCAGCCGTGCAGGCCTCTGAGGAAAGCATTTCAGGCAGCAGAAATCGCAAGCATA---GGTGAATTCACTAATCTGCTTGCTGTTTCTTTTCTCCTCTA	34	3.69103e-05	60T
GGGGCAGCCGTGCAGGCCTCTGAGGAAAGCATTTCAGGCAGCAGAAATCGCAAGCATAGAGGGTGAATTCACTAATCTGCTGGCTGTTTCTTTTCTCCTCTA	34	3.69103e-05	0
GGGGCAGCCGTGCAGGCCTCTGAGGAAAGCATTTCAGGCAGCAGAAATCGCAAGCATA-----T-AATTCACTAATCTGCTTGCTGTTTCTTTTCTCCTCTA	34	3.69103e-05	0
GGGGCAGCCGTGCAGGCCTCTGAGGAAAGCATTTCAGGCAGCAGAAATCGCAAGCATAGAGGGTGAATTCACTAATCTGCTTGCTGTTTCTTTTCTCCTCTA	34	3.69103e-05	58TGCGATAGT68AATTCA
GGGGCAGCCGTGCAGGCCTCTGAGGAAAGCATTTCAGGCAGCAGAAATC----GCATA-AGGGTGAATTCACTAATCTGCTTGCTGTTTCTTTTCTCCTCTA	34	3.69103e-05	0
GGGGCAGACGTGCAGGCCTCTGAGGAAAGCATTTCAGGCAGCAGAAATCGCAAGCATAGAGGGTGAATTCACTAATCTGCTTGCTGTTTCTTTTCTCCTCTA	34	3.69103e-05	0
GGGGCAGCCGTGCAGGCCTCTGAGGAAAGCA--------------------------A-AGGGTGAATTCACTAATCTGCTTGCTGTTTCTTTTCTCCTCTA	33	3.58247e-05	0
GGGGCAGCCGTGCAGGCCTCTGAGGAAAGCATTTCAGGCAGCAGAAATCGCAAGCATA-A-GGTGAATTCACTAATCTGCTTGCTGTTTCTTTTCTCCTCTA	33	3.58247e-05	0
GGGGCAGCCGTGCAGGCCTCTGAGGAAAGCATTTCAGGCAGCAGAAATCGCAAGCATAGAGGGTGAATTCACTAATCTGCTTGCTGTTTCTTTTCTCCTCTA	33	3.58247e-05	59GA
GGGGCAGCCGTGCGGGCCTCTGAGGAAAGCATTTCAGGCAGCAGAAATCGCAAGCATA----GTGAATTCACTAATCTGCTTGCTGTTTCTTTTCTCCTCTA	33	3.58247e-05	0
GGGGCAGCCGTGCAGGCCTCTGAGGAAAGCATTTCAGGCAGCAGAAATCGCAAGCATAG----------------T-TGCTTGCTGTTTCTTTTCTCCTCTA	33	3.58247e-05	0
GGGGCAGCCGTGCAGGCCTCTGAGGAAAGCATTTCAGGCAGCAGAAATCGCAAGCATA-A----GAATTCACTAATCTGCTTGCTGTTTCTTTTCTCCTCTA	33	3.58247e-05	0
GGGGCAGCCGTGCAGGCCTCTGAGGAAAGCATTTCAGGCAGCAGAAATC--------------------CACTAATCTGCTTGCTGTTTCTTTTCTCCTCTA	33	3.58247e-05	0
GGGGCAGCCGTGCAGGCCTCTGAGGAAAGCATTTCAGGCAG-----------------------------A-TAATCTGCTTGCTGTTTCTTTTCTCCTCTA	33	3.58247e-05	0
GGGGCAGCCGTGCAGGCCTCTGAGGAAAGCATTTCGGGCAGCAGAAATCGCAAGCATAG-GGGTGAATTCACTAATCTGCTTGCTGTTTCTTTTCTCCTCTA	33	3.58247e-05	0
GGGGCAGCCGTGCAGGCCTCTGAGGAAAGCATTTCAGGCAGCAGAAATCGCAAGC-TCGAGGGTGAATTCACTAATCTGCTTGCTGTTTCTTTTCTCCTCTA	33	3.58247e-05	54CT
GGGGCAGCCGTGCAGGCCTCTGAGGAAAGCATTTCAGGCAGCAGAAATCGCAAGCATAGAGGGTGAATTCACTAATCTGCTTGCTGTTTCTTTTCTCCTCTA	33	3.58247e-05	59CAT
GGGGCAGCCGTGCAGGCCTCTGAGGAAAGCATTTCAGGCAGCAGAAATCGCAAGCA-AGAGGGTGAATTCACTAATCTGCTTGCTGTTTCTTTTCTCCTCTA	32	3.47391e-05	0
GGGACAGCCGTGCAGGCCTCTGAGGAAAGCATTTCAGGCAGCAGAAATCGCAAGCAT--AGGGTGAATTCACTAATCTGCTTGCTGTTTCTTTTCTCCTCTA	32	3.47391e-05	0
GGGGCAGCCGTGCAGGCCTCTGAGGAAAGCATTTCAGGCAGC-----------------------AATTCACTAATCTGCTTGCTGTTTCTTTTCTCCTCTA	32	3.47391e-05	0
GGGGCAGCCGTGCAGGCCTCTGAGGAAAGCATTTCAGGCAGCAGAAATCGC---C-T--AGGGTGAATTCACTAATCTGCTTGCTGTTTCTTTTCTCCTCTA	32	3.47391e-05	0
GGGGCAGCCGTGCAGGCCTCTGAGGAAAGCATTTCAGGCAGCAGAAATCGCAAG--TATAGGGTGAATTCACTAATCTGCTTGCTGTTTCTTTTCTCCTCTA	32	3.47391e-05	0
GGGGCAGCCGTGCAGGCCTCTGAGGAAAGCATTTCAGG----------------------------------------GCTTGCTGTTTCTTTTCTCCTCTA	32	3.47391e-05	0
GGGGCAGCCGTGCAGGCCTCTGAGGAAAGCATTTCAGGCAGCAGAAATCGCAAGCATAGA-------TTCACTAATCTGCTTGCTGTTTCTTTTCTCCTCTA	32	3.47391e-05	59C
GGGGCAGCCGTGCAGGCCTCTGAGGAAAGCATTTCAGGCAGCAGAAATCGCAAGCATAGAGGGTGAATTCACTAATCTGCTTGCTGTTTCTTTTCTCCTCTA	32	3.47391e-05	59GGTT
GGGGCAGCCGTGCAGGCCTCTGAGGAAAGCATTTCAGGCAGCAGAAATCGCAAGCATAGAGGGTGAATTCACTAATCTGCTTGCTGTTTCTTTTCTCCTCTA	32	3.47391e-05	58TGC62ATT
GGGGCAGCCGTGCAGGCCTCTGAGGAAAGCATTTCAGGCAGCAGAAATCGCAAGCATAGAGGGTGAATTCACTAATCTGCTTGCTGTTTCTTTTCTCCTCTA	31	3.36535e-05	55AT
GGGGCAGCCGTGCAGGCCTCTGAGGAAAGCACTTCAGGCAGCAGAAATCGCAAGCATAG-GGGTGAATTCACTAATCTGCTTGCTGTTTCTTTTCTCCTCTA	31	3.36535e-05	0
GGGGCAGCCATGCAGGCCTCTGAGGAAAGCATTTCAGGCAGCAGAAATCGCAAGCAT--AGGGTGAATTCACTAATCTGCTTGCTGTTTCTTTTCTCCTCTA	31	3.36535e-05	0
GGGGCAGCCGTGCAGGCCTCTGAGGAAAGCATTTCAGGCAGCAGAAATCGCAAGCATAGAGGGTGAATTCACTAATCTGCTTGCTGTTTCTTTTCTCCTCTA	31	3.36535e-05	55TTT
GGGGCAGCCGTGCAGGCCTCTGAGGAAAGCATTTC--------------------------------------AATCTGCTTGCTGTTTCTTTTCTCCTCTA	31	3.36535e-05	0
GGGGCAGCCGTGCAGGCCTCTGAGGAAAGCATTTCAGGCAGCAGAAATCGCAAGCATA------CAATTCACTAATCTGCTTGCTGTTTCTTTTCTCCTCTA	31	3.36535e-05	0
GGGGCAGCCGTGCAGGCCTCTGAGGAGAGCATTTCAGGCAGCAGAAATCGCAAGCATAG-GGGTGAATTCACTAATCTGCTTGCTGTTTCTTTTCTCCTCTA	31	3.36535e-05	0
GGGGCAGCCGTGCAGGCCTCTGAGGAAAGCATTTCAGGC------------------------------------------TGCTGTTTCTTTTCTCCTCTA	31	3.36535e-05	0
GGGGCAGCCGTGCAGGCCTCTGAGGAAAGCATTTCAGGCAGCAGAAATCGCAAGCATA------------------------------TCTTTTCTCCTCTA	31	3.36535e-05	0
GGGGCAGCCGTGCAGGCCCCTGAGGAAAGCATTTCAGGCAGCAGAAATCGCAAGCATAG-GGGTGAATTCACTAATCTGCTTGCTGTTTCTTTTCTCCTCTA	31	3.36535e-05	0
GGGGCAGCCGTGCAGGCC--------------------CA--AGAAATCGCAAGCATAGAGGGTGAATTCACTAATCTGCTTGCTGTTTCTTTTCTCCTCTA	30	3.2568e-05	0
GGGGCAGCCGTGCAGGCCTCTGAGGAAAGCATTTCAGGCAGCAGAAATCGCAAGCATAG-GGGTGAATTCACTAATCTGCTTGCTGCTTCTTTTCTCCTCTA	30	3.2568e-05	0
GGGGCAGCCGTGCAGGCCTCTGAGGAAAGCATTTCAGGCAGCAGAAATCGCAA------------AATTCACTAATCTGCTTGCTGTTTCTTTTCTCCTCTA	30	3.2568e-05	0
GGGGCAGCCGTGCAGGCCTCTGAGGAAAGCATTTCAGGCAGCAG-------AAGCAT--AGGGTGAATTCACTAATCTGCTTGCTGTTTCTTTTCTCCTCTA	30	3.2568e-05	0
GGGGCAGCCGTGCAGGCCTCTGAGGAAAGCATTTCAGGCAGCAGA------------AGAGGGTGAATTCACTAATCTGCTTGCTGTTTCTTTTCTCCTCTA	30	3.2568e-05	0
GGGGCAGCCGTGCAGGCCTCTGAGGAAAGCATTTCAGGCAGCAGAAATCGCAAGCATAGAGGGTGAATTCACTAATCTGCTTGCTGTTTCTTTTCTCCTCTA	30	3.2568e-05	56TAG
GGGGCAGCCGTGCAGGCCTCTGAGGAAAGCATTTCAGGCAGCAGAAA----AA----A-AGGGTGAATTCACTAATCTGCTTGCTGTTTCTTTTCTCCTCTA	30	3.2568e-05	0
GGGGCAGCCGTGCAGGCCTCTGAGGAAAGCATTTCAGGCAGCAGAAATCGCAAGCATATAGGGTGAATTCACTAATCTGCTTGCTGTTTCTTTTCTCCTCTA	30	3.2568e-05	58T
GGGGCAGCCGTGCAGGCCTCTGAGGAAAGC-----------------------------AGGGTGAATTCACTAATCTGCTTGCTGTTTCTTTTCTCCTCTA	30	3.2568e-05	0
GGGGCAGCCGTGCAGGCCTCTGAGGAAAGCATTTCAGGCAGCAGAAATCGCAAGCATAG-GGGTGGATTCACTAATCTGCTTGCTGTTTCTTTTCTCCTCTA	30	3.2568e-05	0
GGGGCAGCCGTGCAGGCCTCTGAGGAAAGCATTTCAGGCAGCAGAAATCGCA--C----AGGGTGAATTCACTAATCTGCTTGCTGTTTCTTTTCTCCTCTA	30	3.2568e-05	0
GGGGCAGCCGTGCAGGCCTCTGAGGAAAGCATTTCAGGCAGCAGAAATCGCAAGCATAGAG--TGAATTCACTAATCTGCTTGCTGTTTCTTTTCTCCTCTA	30	3.2568e-05	58TGT63TTAT
GGGGCAGCCGTGCAGGCCTCTGAGGAAAGCATTTCAGGCAGCAGAA---------ATA-AGGGTGAATTCACTAATCTGCTTGCTGTTTCTTTTCTCCTCTA	30	3.2568e-05	0
GGGGCAGCCGTGCAGGCCTCTGAGGAAAGCATTTCAGGCAGCAGAAATCGCAACCATAGAGGGTGAATTCACTAATCTGCTTGCTGTTTCTTTTCTCCTCTA	29	3.14824e-05	0
GGGGCAGCCGTGCAGGCCTCTGAGGAAAGCATTTCAGGCAGCAGAAATCGCAAGCAT---------------------------------------------	29	3.14824e-05	0
GGGGCAGCCGTGCAGGCCTCTGAGGAAAGCATTTCAGGCAGCAGAAATCG-------AGAGGGTGAATTCACTAATCTGCTTGCTGTTTCTTTTCTCCTCTA	29	3.14824e-05	0
GGGGCAGCCGTGCAGGCCTCTGAGGAAAGCATTTCAGGCAGCAGAAATCGCAAGCATA-AGGGTGAATTCACTAATCTGCTTGCTGTTTCTTTTCTCCTCTA	29	3.14824e-05	57AAA
GGGGCAGCCGTGCAGGCCTCTGAGGAAAGCATTTCAGGCAACAGAAATCGCAAGCAT--AGGGTGAATTCACTAATCTGCTTGCTGTTTCTTTTCTCCTCTA	29	3.14824e-05	0
GGGGCAGCCGTGCAGGCCTCTGAGGAAAGCATTTCAGGCAGCAGAAATCGCATGCAT--AGGGTGAATTCACTAATCTGCTTGCTGTTTCTTTTCTCCTCTA	29	3.14824e-05	0
GGGGCAGCCGTGCAGGCCTCTGAGGAAAGCATTTCAGGCAGCAGAAATCGCAAGCATAGAGGGTGAATTCACTAATCTGCTTGCTGTTTCTTTTCTCCTCTA	29	3.14824e-05	59GGTGAATTCACTA
GGGGCAGCCGTGCAGGCCTCTGAGGAAAGCATTTCAGGCAGCAGAAATCGC------AGAGGGTGAATTCACTAATCTGCTTGCTGTTTCTTTTCTCCTCTA	29	3.14824e-05	0
GGGGCAGCCGTGCAGGCCTCTGAGGAAAGCATTTCAGGCAGCAGAAGTCGCAAGCATAG-GGGTGAATTCACTAATCTGCTTGCTGTTTCTTTTCTCCTCTA	29	3.14824e-05	0
GGGGCAGCCGTGCAGGCCTCTGAGGAAAGCATTTCAG---------A---C-AGCA--------GA-------AATCTGCTTGCTGTTTCTTTTCTCCTCTA	29	3.14824e-05	0
GGGGCAGCCGTGCAGGCCTCTGAGGAAAGCATTTCAGGCAGCAGAAATCGCAGGCATAG-GGGTGAATTCACTAATCTGCTTGCTGTTTCTTTTCTCCTCTA	29	3.14824e-05	0
GGGGCAGCCGTGCAGGCCTCTGAGGAAAGCATTTCAGGCAGCAGAAATCGCAAGCAT--AGGG-----TCACTAATCTGCTTGCTGTTTCTTTTCTCCTCTA	29	3.14824e-05	0
GGGGCAGCCGTGCAGGCCTCTGAGGAAAGCATTTCAGGCAGCAGAAATCGCAAGCATAG-GGGTGAATTCACTAATCTGCTTGCTGTTTCTCTTCTCCTCTA	29	3.14824e-05	0
GGGGCAGCCGTGCAGGCCTCTGAGGAAAGCATTTCAGGCAGCAGAA--------------------------TAATCTGCTTGCTGTTTCTTTTCTCCTCTA	29	3.14824e-05	0
GGGGCAGCCGTGCAGGCCTCTGAGGAAAGCATTTCAGGCAGCAGAAATCG----------------ATTCACTAATCTGCTTGCTGTTTCTTTTCTCCTCTA	29	3.14824e-05	0
GGGGCAGCCGTGCAGGCCTCTGAGGAAAGCATTTCAGGCAGCAGAAATCGCAA---------------TCACTAATCTGCTTGCTGTTTCTTTTCTCCTCTA	29	3.14824e-05	0
GGGGCAGCCGTGCAGGCCTCTGAGGAAAGCATTTCAGGCAGCAGAAATCGCAAGCATA-AGGGTGAATTCACTAATCTGCTTGCTGTTTCTTTTCTCCTCTA	29	3.14824e-05	57CGC
GGGGCAGCCGTGCAGGCCTCTGAGGAAAGCATTTCAGGCAGC-------------------------------AATCTGCTTGCTGTTTCTTTTCTCCTCTA	28	3.03968e-05	0
GGGGCAGCCGTGCAGGCCTCTGAGGAAAGCATTTCAGGCAGCAGAAATCGC---C----AGGGTGAATTCACTAATCTGCTTGCTGTTTCTTTTCTCCTCTA	28	3.03968e-05	0
GGGGCAGCCGTGCAGGCCTCTGAGGAAAGCATTTCAGGCAGCAGAAATCGCAAGCATAG---------T--CTAATCTGCTTGCTGTTTCTTTTCTCCTCTA	28	3.03968e-05	0
GGGGCAGCCGTGCAGGCCTCTGAGGAAAGCATTTCAGGCAGCAGAAATGGCAAGCATAGAGGGTGAATTCACTAATCTGCTTGCTGTTTCTTTTCTCCTCTA	28	3.03968e-05	0
GGGGCAGCCGTGCAGGCCTCTGAGGAAAGCATTTCAGGCAGCAGAAATCGCAAGCATA-----TGAATTCACTAATCTGCTTGCTGTTTCTTTTCTCCTCTA	28	3.03968e-05	59T
GGGGCAGCCGTGCAGGCCTCTGAGGAAAGCATTTCAGGCAGCAGAAATCGCAAGCATAGAGGGTGAATTCACTAATCTGCTTGCTGTTTCTTTTCTCCTCTA	28	3.03968e-05	59TTTGCAT
GGGGCAGCCGTGCAGGCCTCTGAGGAAAGCATTTCAGGCAGCAGAAATCGC-AGCATAGAGGGTGAATTCACTAATCTGCTTGCTGTTTCTTTTCTCCTCTA	28	3.03968e-05	0
GGGGCAGCCGTGCAGGCCTCTGAGGAAAGCATTTCAGGCAGCAGAAATCGCAAGCATAG-GGGTGAATCCACTAATCTGCTTGCTGTTTCTTTTCTCCTCTA	28	3.03968e-05	0
GGGGCAGCCGTGCAGGCCTCTGAGGAAAGCATTTCAGGCAGCAGAAATCGCAAGCACA-AGGGTGAATTCACTAATCTGCTTGCTGTTTCTTTTCTCCTCTA	28	3.03968e-05	0
GGGGCAGCCGTGCAGGCCTCTGAGGAAAGCATTTCAGGCAGCAGAAATCG-AATCAT--AGGGTGAATTCACTAATCTGCTTGCTGTTTCTTTTCTCCTCTA	28	3.03968e-05	49GT54T
GGGGCAGCCGTGCAGGCCTCTGAGGAAAGCAT-----------------------ATAGAGGGTGAATTCACTAATCTGCTTGCTGTTTCTTTTCTCCTCTA	28	3.03968e-05	0
GGGGCAGCCGTGCAGGCCTCTGAGGAAAGCATTTCAGGCAGCAGAAATCGCAAGCATA------------------C--CTTGCTGTTTCTTTTCTCCTCTA	28	3.03968e-05	0
GGGGCAGCCGTGCAGGTCTCTGAGGAAAGCATTTCAGGCAGCAGAAATCGCAAGCAT--AGGGTGAATTCACTAATCTGCTTGCTGTTTCTTTTCTCCTCTA	28	3.03968e-05	0
GGGGCAGCCGTGCAGGCCTCTGAGGAAAGCATTTCAGGCAGCAGAAATCGCAAGCATAGA-GGTGAATTCACTAATCTGCTTGCTGTTTCTTTTCTCCTCTA	28	3.03968e-05	58G
GGGGCAGCCGTGCAGGCCTCTGAGGAAAGCATTTCAGGCAGCAGAAATCGCAAGCATA-AGGGTGAATTCACTAATCTGCTTGCTGTTTCTTTTCTCCTCTA	28	3.03968e-05	54CAC62AAAATTTTAT
GGGGCAGCCGTGCAGGCCTCTGAGGAAAGCATTTCAGGCAGCAGAAATCGCAAGCATAGAGG--GAATTCACTAATCTGCTTGCTGTTTCTTTTCTCCTCTA	27	2.93112e-05	0
GGGGCAGCCGTGCAGGCCTCTGAGGAAAGCATTTCAGGCAGCA------------------GGTGAATTCACTAATCTGCTTGCTGTTTCTTTTCTCCTCTA	27	2.93112e-05	0
GGGGCAGCCGTGCAGGCCTCTGAGGAAAGCATTTCAGGCAGCAGAAATCGCAAG----------------------CTGCTTGCTGTTTCTTTTCTCCTCTA	27	2.93112e-05	0
GGGGCAGCCGTGCAGGCCTCTGAGGAAAGCATTTCAGGCAGCAGAAATCGCAAGCATA---GGTG-ATTCACTAATCTGCTTGCTGTTTCTTTTCTCCTCTA	27	2.93112e-05	0
GGGGCAGCCGTGCAGGCCTCTGAGGAAAGCATTTCAGGCAGCAGAAATCGCAAGCATAGAGGGTGAATTCACTAATCTGCTTGCTGTGTCTTTTCTCCTCTA	27	2.93112e-05	0
GGGGCAGCCGTGCAGGCCTCTGAGGAAAGCATTTCAGGCAGCAGAAATCGCAAGCATA-AGGGTGAATTCACTAATCTGCTTGCTGTTTCTTTTCTCCTCTA	27	2.93112e-05	56T
GGGGCAGCCGTGCAGGCCTCTGAGGAAGGCATTTCAGGCAGCAGA----------AT--AGGGTGAATTCACTAATCTGCTTGCTGTTTCTTTTCTCCTCTA	27	2.93112e-05	0
GGGGCAGCCGTGCAGGCCTCTGAGGAAAGCATTTCAGGCAGCAGAAATCGCA-------AGGGTGAATTCACTAATCTGCTTGCTGTCTCTTTTCTCCTCTA	26	2.82256e-05	0
GGGGCAGCCGTGCAGGCCTCTGAGGAAAGCATTTCAGGCAGCAGAAATCGCAAGCATAG-GGGTGAACTCACTAATCTGCTTGCTGTTTCTTTTCTCCTCTA	26	2.82256e-05	0
GGGGCAGCCGTGCAGGCCTCTGAGGAAAGCATTTCAGGCAGCAGAAACCGCAAGCATAG-GGGTGAATTCACTAATCTGCTTGCTGTTTCTTTTCTCCTCTA	26	2.82256e-05	0
GGGGCAGCCGTGCAGGCCTCTGAGGAAAGCATTTCAGGCAGCAGAAATCGCAAGCATAG----------CACTAATCTGCTCGCTGTTTCTTTTCTCCTCTA	26	2.82256e-05	0
GGGGCAGCCGTGCAGGCCTCTGAGGAAAGCATTTCAGGCAGCAGAAATCGCAAGCAT--AGGGTGAATTCACTAATCTACTTGCTGTTTCTTTTCTCCTCTA	26	2.82256e-05	0
GGGGCAGCCGTGCAGGCCTCTGAGGAAAGCATTTCAGGCAGCAGAAA-------------------------------------------TTTTCTCCTCTA	26	2.82256e-05	0
GGGGCAGCCGTGCAGGCCTCTGAGGAAAGCATTT----------------CAAGCATAGAGGGTGAATTCACTAATCTGCTTGCTGTTTCTTTTCTCCTCTA	26	2.82256e-05	0
GGGGCAGCCGTGCAGGCCTCTGAGGAAAGCATTTCAGGCAGCAGAAATCGCATG-ATAGA--GTGAATTCACTAATCTGCTTGCTGTTTCTTTTCTCCTCTA	26	2.82256e-05	51T56T60TGATT
GGGGCAGCCGTGCAGGCCTCTGAGGAAAGCATTTCAGGCAGCAGAAATCGCAAGCATAGAGGGTGAATTCACTAATCTGCTTGCTGTTTCTTTTCTCCTCTA	26	2.82256e-05	60G
GGGGCAGCCGTGCAGG------------------------------------------------------------CTGCTTGCTGTTTCTTTTCTCCTCTA	26	2.82256e-05	0
GGGGCAGCCGTGCAGGCCTCTGGGGAAAGCATTTCAGGCAGCAGAAATCGCAAGCATAG-GGGTGAATTCACTAATCTGCTTGCTGTTTCTTTTCTCCTCTA	26	2.82256e-05	0
GGGGCAGCCGTGCAGGCCTCTGAGGAAAGCATTTCAGGCAGCAGAAATCGCAAGC-T------TG-ATT---T-ATCTGCTTGCTGTTTCTTTTCTCCTCTA	26	2.82256e-05	57GC
GGGGCAGCCGTGCAGGCCTCTGAGGAAAGCA---------------------------------------ACTAATCTGCTTGCTGTTTCTTTTCTCCTCTA	26	2.82256e-05	0
GGGGCAGCCGTGTAGGCCTCTGAGGAAAGCATTTCAGGCAGCAGAAATCGCAAGCATA-AGGGTGAATTCACTAATCTGCTTGCTGTTTCTTTTCTCCTCTA	25	2.714e-05	0
GGGGCAGCCGTGCAGGCCTCTGAGGAAAGCATTTCAGGCGGCAGAAATCGCAAGCATAG-GGGTGAATTCACTAATCTGCTTGCTGTTTCTTTTCTCCTCTA	25	2.714e-05	0
GGGGCGGCCGTGCAGGCCTCTGAGGAAAGCATTTCAGGCAGCAGAAATCGCAAGCATAG-GGGTGAATTCACTAATCTGCTTGCTGTTTCTTTTCTCCTCTA	25	2.714e-05	0
GGGGCAGCCGTGCAGGCCTCTGAGGAAAGCATTTCAGGCAGCAGAAATCGCAAGCATAGA------------------------------------------	25	2.714e-05	0
GGGGCAGCCGTGCAGGCCTCTGAGGAAAGCATTTCAGGCAGCAGAAATCGCAAGCATAGAGGGTGAATTCACTAATCTGCTTGCTGTTTCTTTTCTCCTCTA	25	2.714e-05	59TTAAATGAAT
GGGGCAGCCGTGCAGGCCTCTGAGGAAAGCATTTCAGGCAGCAGAAATCGCAA-----------------------------GCTGTTTCTTTTCTCCTCTA	25	2.714e-05	0
GGGGCAGCCGTGCAGGCCTCTGAGGAAAGCATTTCAGGCAGCAGAAATCGCAAGCATAGAGGGTGA------TAATCTGCTTGCTGTTTCTTTTCTCCTCTA	25	2.714e-05	0
GGGGCAGCCGTGCAGGCCTCTGAGGAAAGCATTTCAGGCAGCAGTAATCGCAAGCAT--AGGGTGAATTCACTAATCTGCTTGCTGTTTCTTTTCTCCTCTA	25	2.714e-05	0
GGGGCAGCCGTGCAGGCCTCTGAGGAAAGCATTTCAGGCAGCAGAAATCGCAAGCA-A-A-----AATTCACTAATCTGCTTGCTGTTTCTTTTCTCCTCTA	25	2.714e-05	0
GGGGCAGCCGTGCAGGCCTCTGAGGAAAGCATTTCAGGCAGCAGAAATCGC--------------------C-AATCTGCTTGCTGTTTCTTTTCTCCTCTA	25	2.714e-05	0
GGGGCAGCCGTGCAGGCCTCTGAGGAAAGCATTTCAGGCAGCAGAAATCGCAAGCATAG-GGGTGAATTCACTAATCTGCTTGCTGTTCCTTTTCTCCTCTA	25	2.714e-05	0
GGGGCAGCCGTGCAGGCCTCTGAGGAAAGCATTTCAGGCAGCAGAAATCGCAAGCATAG--------------AATCTGTTTGCTGTTTCTTTTCTCCTCTA	25	2.714e-05	0
GGGGCAGCCGTGCAGGCCTCTGAGGAAAGCATTTCAGGCAGCAGAAATCGCAAGCATA------GAATCCACTAATCTGCTTGCTGTTTCTTTTCTCCTCTA	25	2.714e-05	0
GGGGCAGCCGTGCAGGCCTCTGAGGAAAGCATTTCAGGCAGCAGAAATCGCAAGCATAGAGGGTGAATTCACTAATCTGCTTGCTGTTTCTTTTCTCCTCTA	25	2.714e-05	59AATTCACTAA
GGGGCAGCCGTGCAGGCCTCTGAGGAAAGCATTTCAGGCAGCAGAAATCGCA-------AGGGTGAATCCACTAATCTGCTTGCTGTTTCTTTTCTCCTCTA	25	2.714e-05	0
GGGGCAGCCGTGCAGGCCTCTGAGGAAAGCATTTCAGGCAGCAGAAAT------------GGGTGAATTCACTAATCTGCTTGCTGTTTCTTTTCTCCTCTA	25	2.714e-05	0
GGGGCAGCCGTGCAGGCCTCTGAGGAAAGCATTTCAGGCAGCAGAAATCGCAAGC---------GAATTCACTAATCTGCTTGCTGTTTCTTTTCTCCTCTA	25	2.714e-05	0
GGGGCAGCCGTGCAGGCCTCTGAGGAAAGCATTTCAGGCAGCAGAAATCGCAAGCATAGAGGGTGAATTCACTAATCTGCTTGCTGTTTCTTTTCTCCTCTA	25	2.714e-05	57AAGGCAGCAGAAATCGCA77C
GGGGCAGCCGTGCAGGCCTCTGAGGAAAGCATTCCAGGCAGCAGAAATCGCAAGCATAG-GGGTGAATTCACTAATCTGCTTGCTGTTTCTTTTCTCCTCTA	25	2.714e-05	0
GGGGCAGCCGTGCAGGCCTCTGAGGAAAGCATTTCAGGCAGCAGAAATCGCAAGCATA------GAATTCACTAATCTGCTTGCTGTTTCCTTTCTCCTCTA	25	2.714e-05	0
GGGGCAGCCGTGCAGGCCTCTGAGGAAAGCATTTCAGGCAGCAGAAATCGCAAGCATAGAGGGTGAATTCACTAATCTGCTTGCTGTTTCTTTTCTCCTCTA	24	2.60544e-05	43GAAATCGCAAGCATAG
GGGGCAGCTGTGCAGGCCTCTGAGGAAAGCATTTCAGGCAGCAGAAATCGCAAGCAT--AGGGTGAATTCACTAATCTGCTTGCTGTTTCTTTTCTCCTCTA	24	2.60544e-05	0
GGGGCAGCCGTGCAGGCCTCTGAGGAAAGCATTTCAGGCAGCAGAAATCGCAAGCAT--AGGGTGAATTCACTAATCTGCTTACTGTTTCTTTTCTCCTCTA	24	2.60544e-05	0
AGGGCAGCCGTGCAGGCCTCTGAGGAAAGCATTTCAGGCAGCAGAAATCGCAAGCAT--AGGGTGAATTCACTAATCTGCTTGCTGTTTCTTTTCTCCTCTA	24	2.60544e-05	0
GGGGCAGCCGTGCAGGCCTCTGAGGAAAGCATTTCAGGCAGCAGAAATCGCAAGCATATA--GTGAATTCACTAATCTGCTTGCTGTTTCTTTTCTCCTCTA	24	2.60544e-05	58T
GGGGCAGCCGTGCAGGCCTCTGAGGAAAGCATTTCAGGCAGCAGAAATCGCAAGCATAGA----GAATTCACTAATCTGCTTGCTGTTTCTTTTCTCCTCTA	24	2.60544e-05	0
GGGGCAGCCGTGCAGGCCTCTGAGGAAAGCATTTCAGG--G-TGAAATCGCTAGCATA----GTGAATTCACTAATCTGCTTGCTGTTTCTTTTCTCCTCTA	24	2.60544e-05	43TTCACT56TGCTT63G65T
GGGGCAGCCGTGCAGGCCTCTGAGGAAAGCATTTCAGGCAGCAGAAATCGCAAGCATAGAGGGTGAATTCACTAATCTGCTTGCTGTTTCTTTTCTCCTCTA	24	2.60544e-05	59ATAAA
GGGGCAGCCGTGCAGGCCTCTGAGGAAAGCATTTCAGGCAGCAGAAATCGCAAGCATAGA---------CACTAATCTGCTTGCTGTTTCTTTTCTCCTCTA	24	2.60544e-05	0
GGGGCAGCCGTGCAGGCCTCTGAGGAAAGC----------------ATCGCAAGCATAGAGGGTGAATTCACTAATCTGCTTGCTGTTTCTTTTCTCCTCTA	24	2.60544e-05	0
GGGGCAGCCGTGCAGGCCTCTGAGGAAAGCATTTCAGGCAGC------------C---------GAATTCACTAATCTGCTTGCTGTTTCTTTTCTCCTCTA	24	2.60544e-05	0
GGGGCAGCCGTGCAGGCCTCTGAGGAAAGCATTTCAGGCAGCAG--------------------GAATTCACTAATCTGCTTGCTGTTTCTTTTCTCCTCTA	24	2.60544e-05	0
GGGGCAGCCGTGCAGGCCTCTGAGGAAAGCATTTCAGGCAGCAGAAATCGCAAGGATAGAGGGTGAATTCACTAATCTGCTTGCTGTTTCTTTTCTCCTCTA	24	2.60544e-05	0
GGGGCAGCCGTGCAGGCCTCTGAGGAAAGCATTTCAGGCAGCAGAAATCGCAAGC-TA-AG-------TCACTAATCTGCTTGCTGTTTCTTTTCTCCTCTA	23	2.49688e-05	0
GGGGCAGCCGTGCAGGCCTCTGAGGAAAGCATTTCAGGCAGCAGAAATCGC---C----AGGGTGAATTCACTAATCTGCTTGCTGTTTCTTTTCTCCTCTA	23	2.49688e-05	50C
GGGGCAGCCGTGCAGGCCTCTGAGGAAAGCATTTCAGGCAGCAGAAATCGCAAGCATAG-----G--TTCACTAATCTGCTTGCTGTTTCTTTTCTCCTCTA	23	2.49688e-05	58T
GGGGCAGCCGTGCAGGCCTCTGAGGAAAGCATTTCAGGCAGCAGAAATCGCAAGCATA-AGGGTGAATTCACTAATCTGCTTGCTGTTTCTTTTCTCCTCTA	23	2.49688e-05	55AT
GGGGCAGCCGTGCAGGCCTCTGAGGAAAGCATTTCAGGCAGCAGAAATCGCA-------AGGGTGAATTCACTAATCTGCTTGCTGTTCCTTTTCTCCTCTA	23	2.49688e-05	0
GGGGCAGCCGTGCAGGCCTCTGAGGAAAGCATTTCAGGCAGCAGAAATCGCAAGCCTAGAGGGTGAATTCACTAATCTGCTTGCTGTTTCTTTTCTCCTCTA	23	2.49688e-05	0
GGGGCAGCCGTGCAGGCCTCTGAGGAAAGCATTTCAGGCAGCAGAAATCGCAAGC-TAGAGGGTGAATTCACTAATCTGCTTGCTGTTTCTTTTCTCCTCTA	23	2.49688e-05	0
GGGGCAGCCGTGCAGGCCTCTGAGGAAAGCATTTCAGGCAGCAGAAATCGC-------------------------------------TCTTTTCTCCTCTA	23	2.49688e-05	0
GGGGCAGCCGTGCAGGCCTCTGAGGAAAGCATTTCAGGCAGCAG----------------------------T--TCTGCTTGCTGTTTCTTTTCTCCTCTA	23	2.49688e-05	0
GGGGCAGCCGTGCAGGCCTCTGAGGAAAGCATTTCAGGCAGCAGAAATCGCGAGCATAG-GGGTGAATTCACTAATCTGCTTGCTGTTTCTTTTCTCCTCTA	23	2.49688e-05	0
GGGGCAGCCGTGCAGGCCTCTGAGGAAAGCATTTCAGGCAGCAGAAATCGCAAGCAT---GGGTGAATTCACTAATCTGCTTGCTGTTTCTTTTCTCCTCTA	23	2.49688e-05	0
GGGGCAGCCGTGCAGGCCTCTGAGGAAAGCATTTCAGGCAGCAGAAATCGCAAGCATA---GGTGAATTCACTAATCTGCTTGCTGTTTCTTTTCTCCTCTA	23	2.49688e-05	59C
GGGGCAGCCGTGCAGGCCTCTGAGGAAAGCATTTCAGGCAGCAGAAATCGCAAGCATAGTGGGTGAATTCACTAATCTGCTTGCTGTTTCTTTTCTCCTCTA	23	2.49688e-05	61C63ATTTCTA
GGGGCGGCCGTGCAGGCCTCTGAGGAAAGCATTTCAGGCAGCAGAAAT-----------AGGGTGAATTCACTAATCTGCTTGCTGTTTCTTTTCTCCTCTA	23	2.49688e-05	0
GGGGCAGCCGTGCAGGCCTCTGAGGAAAGCATTTCAGGCAGCAGAAATCGCAAGCATAG-GGGTGAATTCACTAATCTGCTTGCTGTTTCTTTTCCCCTCTA	23	2.49688e-05	0
GGGGCAGCCGTGCAGGCCTCTGAGGA-------------------------AAGCATAGAGGGTGAATTCACTAATCTGCTTGCTGTTTCTTTTCTCCTCTA	23	2.49688e-05	0
GGGGCAGCCGTGCAGGCCTCTGAGGAAAGCATTTCAGGCAGCAGAAATCGCAAGCATAG---GTGAATTCACTAATCTGCTTGCTGTTTCTTTTCTCCTCTA	23	2.49688e-05	58C
GGGGCAGCCGTGCAGGCCTCTGAGGAAAGCATTTCAGGCAGCAGAAATCGCAAGCA------GTGAATTCACTAATCTGCTTGCTGTTTCTTTTCTCCTCTA	23	2.49688e-05	0
GGGGCAGCCGTGCAGGCCTCTGAGGAAAGCATTTCAGGCAGCAGAAATCGCAAGCATAGAGGGTGAATTCACTAATCTGCTTGCTGTTTCTTTTCTCCTCTA	23	2.49688e-05	59TCCTTGTGGTGA73TACACACAT
GGGGCAGCCGTGCAGGCCTCTGAGGAAAGCATTTCAGGCAGCAGAAATCGCAAGCA---AG--------CACTAATCTGCTTGCTGTTTCTTTTCTCCTCTA	22	2.38832e-05	0
GTGGCAGCCGTGCAGGCCTCTGAGGAAAGCATTTCAGGCAGCAGAAATCGC---------------ATTCACTAATCTGCTTGCTGTTTCTTTTCTCCTCTA	22	2.38832e-05	0
GGGGCAGCCGTGCAGGCCTCTGAGGAAAGCATTTCAGGCAGCAGAAATCGCAAGCATAG------------C--ATCTGCTTGCTGTTTCTTTTCTCCTCTA	22	2.38832e-05	0
GGGGCAGCCGTGCAGGCCTCTGAGGAGAGCATTTCAGGCAGCAGAAATCGCAAGCATAGAGGGTGAATTCACTAATCTGCTTGCTGTTTCTTTTCTCCTCTA	22	2.38832e-05	59T
GGGGCAGCCGTGCAGGCCTCTGAGGAAAGCATTTCAGGCAGCAGAAATC----GCAT----GGTGAATTCACTAATCTGCTTGCTGTTTCTTTTCTCCTCTA	22	2.38832e-05	0
GGGGCAGCCGTGCAGGCCTCTGAGGAAAGCATTTCAGGCAGCAGAAATCGCAAGCATAGAGGGTCAATTCACTAATCTGCTTGCTGTTTCTTTTCTCCTCTA	22	2.38832e-05	0
GGGGCAGCCGTGCAGGCCTCTGAGGAAAGCATTTCAGGCAGCAGAAATCGCAAGCATAGAGGGTGAATTCACTAATCTGCTTGCTGTTTCTTTGCTCCTCTA	22	2.38832e-05	0
GGGGCAGCCGTGCAGGCCTCTGAGGAAAGCATTTCAGGCAGCAGAAATCGCAAGCATAGA-GGTGAATTCACTAATCTGCTTGCTGTTTCTTTTCTCCTCTA	22	2.38832e-05	59TA
GGGGCAGCCGTGCAGGCCTCTGAGGAAAGC-------------------------------------TTCACTAATCTGCTTGCTGTTTCTTTTCTCCTCTA	22	2.38832e-05	0
GGGGCAGCCGTGCAGGCCTCTGAGGAAAGCATTTCAGGTAGCAGAAATCGCAAGCAT--AGGGTGAATTCACTAATCTGCTTGCTGTTTCTTTTCTCCTCTA	22	2.38832e-05	0
GGGGCAGCCGTGCAGGCCTCTGAGGAAAGCATTTCAGGCAGCAGAAATCACAAGCA------------TCACTAATCTGCTTGCTGTTTCTTTTCTCCTCTA	22	2.38832e-05	0
GGGGCAGCCGTGCAGGCCTCTGAGGAAAGCATTTCAGGCAGCAGAAATCGCAAGCATA----GTGAATTCACTAATCTGCTTGCTGTTTCTTTTCTCCTCTA	22	2.38832e-05	63AT67G69T71TG75TGC
GGGGCAGCCGTGCAGGCCTCTGAGGAAAGCATTTCAGGCAGCAGAAATCGCAAGCTTA----GTGAATTCACTAATCTGCTTGCTGTTTCTTTTCTCCTCTA	22	2.38832e-05	0
GGGGCAGCCGTGCGGGCCTCTGAGGAAAGCATTTCAGGCAGCAGAAATCGCA-------AGGGTGAATTCACTAATCTGCTTGCTGTTTCTTTTCTCCTCTA	22	2.38832e-05	0
GGGGCAGCCGTGCAGGCCTCTGAGGATAGCATTTCAGGCAGCAGAAATCGCAAGCAT--AGGGTGAATTCACTAATCTGCTTGCTGTTTCTTTTCTCCTCTA	22	2.38832e-05	0
GGGGCAGCCGTGCAGGCCTCTGAGGAAAGCATTTCAGGCAGCAGA-------------------------AC----CTGCTTGCTGTTTCTTTTCTCCTCTA	22	2.38832e-05	0
GGGGCAGCCGTGCAGGCCTCTGAGGAAAGCATTTCAGGCAGCAGAAATCGCAAGCAC--------AA--C-CTAATCTGCTTGCTGTTTCTTTTCTCCTCTA	22	2.38832e-05	56CC
GGGGCAGCCGTGCAGGCCTCTGAGGAAAGCATTTCAGGCAGCAGA------------------TGAATTCACTAATCTGCTTGCTGTTTCTTTTCTCCTCTA	22	2.38832e-05	0
GGGGCAGCCGTGCAGGCCTCTGAGGAAAGCATTTCAGGCAGCAGAAATCGCAAGCATAG----------CACTAATCTGCTTGCTGTTTCTTTTCTCCTCTA	21	2.27976e-05	60C
GGGGCAGCCGTGCAGGCCTCTGAGGAAAGCATTTCAGGCAGCAGAAATCGCAAGCATAGAGGGTGAATTCACTAATCTGCTTGCTGTTTCTTTTCGCCTCTA	21	2.27976e-05	0
GGGGCAGCCGTGCAGGCCTCTGAGGAAAGCATTTCAGGCAGCAGAAATCGCAAGCATA-AG--TGAATTCACTAATCTGCTTGCTGTTTCTTTTCTCCTCTA	21	2.27976e-05	59TTA
GGGGCAGCCGTGCAGGCCTCTGAGGAAAGCATTTCAGGCAGCAGAAATCGCAAGC-------------TCACTAATCTGCTTGCTGTTTCTTTTCTCCTCTA	21	2.27976e-05	0
GGGGCAGCCGTGCAGGCCTCTGAGGAAAGCATTTCAGGCAGCAGAAATCGCAAGCAT------TTAA-TCACTAATCTGCTTGCTGTTTCTTTTCTCCTCTA	21	2.27976e-05	58TC
GGGGCAGCCGTGCAGGCCTCTGAGGAAAGCATTTCAG---------------------------GAATTCACTAATCTGCTTGCTGTTTCTTTTCTCCTCTA	21	2.27976e-05	0
GGGGCAGCCGTGCAGGCCTCTGAGGAAAGCATTTCAGGCAGCAGAAATCGCAAGCATA-AGGGTGAATTCACTAATCTGCCTGCTGTTTCTTTTCTCCTCTA	21	2.27976e-05	0
GGGGCAGCCGTGCAGGCCTCTGAGGAAAGCATTTCAGGCAGCAGAAATCGCAAGCATA------GAATTCACTAATCTGCTCGCTGTTTCTTTTCTCCTCTA	21	2.27976e-05	0
GGGGCAGCCGTGCAGGCCTCTGAGGAAAGCATTTCAGGCAGCAGAAATTGCAAGCAT--AGGGTGAATTCACTAATCTGCTTGCTGTTTCTTTTCTCCTCTA	21	2.27976e-05	0
GGGGCAGCCGTGCAGGCCTCTGAGGAAAGCATTTCAGGCAGCAGAAATCGCAAGCATAG-GGGTGAATTCATTAATCTGCTTGCTGTTTCTTTTCTCCTCTA	21	2.27976e-05	0
GGGGCAGCCGTGCAGGCCTCTGAGGAAAGCATTTCAGGCAGCAGAAATCGCAAGCATA-A--GTGAATTCACTAATCTGCTTGCTGTTTCTTTTCTCCTCTA	21	2.27976e-05	57TCGC
GGGGCAGCCGTGCAGGCCTCTGAGGAAAGCATTTCAGGCAGCAGAAATCGCAAGCATA-----------CAC---TCTGCTTGCTGTTTCTTTTCTCCTCTA	21	2.27976e-05	60CC
GGGGCAGCCGTGCAGGCCTCTGAGGAAAGCATTTCAGGCAGCAGAAATCGCAAGCA-A-AGGGTGAATTCACTAATCTGCTTGCTGTTTCTTTTCTCCTCTA	21	2.27976e-05	55GT
GGGGCAGCCGTGCAGGCCTCTGAGGAAAGCATTTCAGGCAGCAGAAATCGCAA-------------------------------------------------	21	2.27976e-05	0
GGGGCAGCCGTGCAGGCCTCTGAGGAAAGCATTTCAGGCAG----------------------------CACTAATCTGCTTGCTGTTTCTTTTCTCCTCTA	21	2.27976e-05	0
GGGGCAGCCGTGCAGGCCTCTGAGGAAAGCATTTCAGGCAGCAGAAATCGCAAGCATAG---------TCACTAATCTGCTTGCTGTTTCTTTTCTCCTCTA	21	2.27976e-05	62CC
GGGGCAGCCGTGCAGGCCTCTGAGGAAAGCATTTCAGGCAGCAGAAATCGCAAGCATA----GTGAATTCACTAATCTGCTTGCTGTTTCTTTTCTCCCCTA	21	2.27976e-05	0
GGGGCAGCCGTGCAAGCCTCTGAGGAAAGCATTTCAGGCAGCAGAAATCGCAAGCAT--AGGGTGAATTCACTAATCTGCTTGCTGTTTCTTTTCTCCTCTA	21	2.27976e-05	0
GGGGCAGCCGTGCAGGCCTCTGAGGAAAGCATTTCAGGCAGCAGAAATCGCAAG------------------------------------------------	21	2.27976e-05	0
GGGGCAGCCGTGCAGGCCTCTGAGGAAAGCATTTCAGGCAGCAGAAATCG--------GAGGGTGAATTCACTAATCTGCTTGCTGTTTCTTTTCTCCTCTA	21	2.27976e-05	0
GGGGCAGCCGTGCAGGCCTCTGAGGAAAGCATTTCAGGCAGCAGAAATCGCAAGCAT--AGGGTGAATTCACTAATCTGCTTGCTGTTACTTTTCTCCTCTA	21	2.27976e-05	0
GGGGCAGCCGTGCAGGCCTCTGAGGAAAGCATATCAGGCAGCAGAAATCGCAAGCAT--AGGGTGAATTCACTAATCTGCTTGCTGTTTCTTTTCTCCTCTA	21	2.27976e-05	0
GGGGCAGCCGTGCAGGCCTCTGAGGAAAGCATTTCAGGCAGCAGAAATCTCAAGCAT--AGGGTGAATTCACTAATCTGCTTGCTGTTTCTTTTCTCCTCTA	21	2.27976e-05	0
GGGGCGGCCGTGCAGGCCTCCGAGGAAAGCATTTCAGGCAGCAGAAATCGCAAGCATAGAGGGTGAATTCACTAATCTGCTTGCTGTTTCTTTTCTCCTCTA	20	2.1712e-05	0
GGGGCAGCCGTGCAGGCCTCTGAGGAAAGCATTTCAGGCAGCAGAAATCGCAAGCATAGAGGGTGAATTCACTAATCTGCTTGCTGTTTCTTTTCT-CTCTA	20	2.1712e-05	0
GGGGCAGCCGTGCAGGCCTCTGAGGAAAGCATTTCAGGCAGCAGAGATCGCAAGCATAG-GGGTGAATTCACTAATCTGCTTGCTGTTTCTTTTCTCCTCTA	20	2.1712e-05	0
GGGGCAGCCGTGCAGGCCTCTGAGGAAAGCATTTCAGGCAGCAGAAATCGCAAGCATA----GT---TTCACTAATCTGCTTGCTGTTTCTTTTCTCCTCTA	20	2.1712e-05	59T
GGGGCAGCCGTGCAGGCCTCTGAGGAAAGCATTTCAGGCAGCAGAAATCGCAAGCA----------------------------------------------	20	2.1712e-05	0
GGGGCAGCCGTGCAGGCCTCTGAGGAAAGCATTTCAGGCAGCAGAAATCGCAAGCATAGAGGGTGAATTCACTAATCTGCTTGCTGTTTCTTTTCTCCTCTA	20	2.1712e-05	59CT
GGGGCAGCCGTGCAGGCCTCTGAGGAAAGCATTTCAGGCAGCAGAAATCGCAAGCATAGAGGGTGAATTCACTAATCTGCTTGCTGTTTCTTTTCTCCTCTA	20	2.1712e-05	58TGAATTCATATGAATTCAATC80CA
GGGGCAGCCGTGCAGGCCTCTGAGGAAAGCATTTCAGGCAGC----------------------GAATTCACTAATCTGCTTGCTGTTTCTTTTCTCCTCTA	20	2.1712e-05	0
GGGGCAGCCGTGCAGGCCTCTGAGGAAAGCATTTCA-----------------------AGGGTGAATTCACTAATCTGCTTGCTGTTTCTTTTCTCCTCTA	20	2.1712e-05	0
GGGGCAGCCGTGCAGGCCTCCGAGGAAAGCATTTCAGGCAGCAGAAATCGCAAGCATAG-GGGTGAATTCACTAATCTGCTTGCTGTTTCTTTTCTCCTCTA	20	2.1712e-05	0
GGGGCAGCCGTGCAGGCCTCTGAGGAAAGCATTTCAGGCAGCAGAAATCGCAAGCATAG-------ATTCACTAATCTGCTTACTGTTTCTTTTCTCCTCTA	20	2.1712e-05	0
GGGGCAGCCGTGCAGGCCTCTGAGGAAAGCATTTCAGGCAGCAGAAATCG-----AT--AGGGTGAATTCACTAATCTGCTTGCTGTTTCTTTTCTCCTCTA	20	2.1712e-05	0
GGGGCAGCCGTGCAGGCCTCTGAGGAAAGCATTTCAGGCAGCAGAAATCGCA--------------------TAATCTGCTTGCTGTTTCTTTTCTCCTCTA	20	2.1712e-05	0
GGGGCAGCCGTGCAGGCCTCTGAGGAAAGCATTTCAGGCAGCAGAAATCGCAAGCATAGAGGGTGAATGCACTAATCTGCTTGCTGTTTCTTTTCTCCTCTA	20	2.1712e-05	0
GGGGCAGCCGTGCAGGCCTCTGAGGAAAGCATTTCAGGCAGCAGAAAACGCAAGCAT--AGGGTGAATTCACTAATCTGCTTGCTGTTTCTTTTCTCCTCTA	20	2.1712e-05	0
GGGGCAGCCGTGCAGGCCTCTGAGGAAAGCATTTCAGGCAGCAGAAATCGCAAGCATAG-------------------GCTTGCTGTTTCTTTTCTCCTCTA	20	2.1712e-05	0
GGGGCAGCCGTGCAGGCCTCTGAGGAAAGCATTTCAGGCAGCAGAAATCGCAATCAT--AGGGTGAATTCACTAATCTGCTTGCTGTTTCTTTTCTCCTCTA	20	2.1712e-05	0
GGGGCAGCCGTGCAGGCCTCTGTGGAAAGCATTTCAGGCAGCAGAAATCGCAAGCAT--AGGGTGAATTCACTAATCTGCTTGCTGTTTCTTTTCTCCTCTA	20	2.1712e-05	0
GGGGCAGCCGTGCAGGCCTCTGAGGAAAGCATTTCAGGCAGCAGAAATCGCAAGCAT---GGGTGAATTCACTAATCTGCTTGCTGTTTCTTTTCTCCTCTA	20	2.1712e-05	56T
GGGGCAGCCGTGCAGGCCTCTGAGGAAAGCATTTCAGGCAGCAGAAATCGCAAGCAT-----G-GAATTCACTAATCTGCTTGCTGTTTCTTTTCTCCTCTA	20	2.1712e-05	0
GGGGCAGCCGTGCAGGCCTCTGAGGAAAGCATTTCAGGCAGCAGAAATCGCAA-----------------A-TAATCTGCTTGCTGTTTCTTTTCTCCTCTA	20	2.1712e-05	0
GGGGCAGCCGTGCAGGCCTCTGAGGAAAGCATTTCAGGCAGCAGAAATCG----------------ATTCACTAATCTGCTTGCTGTTTCTTTTCTCCTCTA	20	2.1712e-05	55CC
GGGGCAGCCGTGCAGGCCTCTGAGGAAAGCATTTCAGGCAGCAGAAATCGCAAGCATA----GT--ATTCACTAATCTGCTTGCTGTTTCTTTTCTCCTCTA	20	2.1712e-05	0
GGGGCAGCCGTGCAGGCCTCTGAGGAAAGCATTTCAGGCAGCAGAAATCGCAA--A-A-AGGGTGAATTCACTAATCTGCTCGCTGTTTCTTTTCTCCTCTA	20	2.1712e-05	0
GGGGCAGCCGTGCAGGCCTCTGAGGAAAGCATTTCAGGCAGCAGAAATCGCAAGCATA------GAATTCACTAATCTGCTTGCTGTTTCTTTTCCCCTCTA	20	2.1712e-05	0
GGGGCAGCCGTGCAGGCCTCTGAGGAAAGCATTTCAGGCAGCAGAAAT-----GC----AGGGTGAATTCACTAATCTGCTTGCTGTTTCTTTTCTCCTCTA	19	2.06264e-05	47T
GGGGCAGCCGTGCAGGCCTCTGAGGAAAGCATTTCAGGCAGCAGAAATCGCA--------------------------GCTTGCTGTTTCTTTTCTCCTCTA	19	2.06264e-05	0
GGGGCAGCCGTGCAGGCCTCTGAGGAAAGCATTTCAGGCAGCAGAAATCGCAAGCATA-AGGGTGAATTCACTAATCTGCTTGCTGTTTCTTTTCTCCTCCA	19	2.06264e-05	0
GGGGCAGCCGTGCAGGCCTCTGAGGAAAGCATTTCAGGCAGCAGAAATCGCAAGCAT--AGGGTGAATTCACTAATCTGCTTGCAGTTTCTTTTCTCCTCTA	19	2.06264e-05	0
GGGGCAGCCGTGCAGGCCTCTGAGGAAAGCATTTCAGGCAGCAGAAATCGCA-----AGAGGGTGAATTCACTAATCTGCTTGCTGTTTCTTTTTTCCTCTA	19	2.06264e-05	0
GGGGCAGCCGTGCAGGCCTCTGAGGAAAGCATTTCAGGCAGCAGAAATCGC--------------AATTCACTAATCTGCTTGCTGTTTCTTTTCTCCTCTA	19	2.06264e-05	57CC
GGGGCAGCCGTGCAGGCCTCTGAGGAAAGCATTTCAGGCAGCAGAAATCGCAAGCAT-GAGGGTGAATTCACTAATCTGCTTGCTGTTTCTTTTCTCCTCTA	19	2.06264e-05	56TT60CT
GGGGCAGCCGTGCAGGCCTCTGAGGAAAGCATTTCAGGCAGCAGAAATCGCAAGCATAGAGGGTGAATTCACTAATCTGCTTGCTGTTTCTTTTCTCCTCTA	19	2.06264e-05	59GTTCGT
GGGGCAGCCGTGCAGGCCTCTGAGGAAAGCATTTCAGGCAGCAGAAATCGCAAGCAT--AGGGTGAATTCACTAATCTGCTTGCTGTTTCTTTTCTCCTCTC	19	2.06264e-05	0
GGGGCAGCCGTGCAGGCCTCTGAGGAAAGCATTTCAGGCAGCAGAAATCGCAAACAT--AGGGTGAATTCACTAATCTGCTTGCTGTTTCTTTTCTCCTCTA	19	2.06264e-05	0
GGGGCAGCCGTGCAGGCCTCTGAGGAAAGCATTTCAGGCAGCAGAAATCGC----------------TTCACTAATCTGCTTGCTGTTTCTTTTCTCCTCTA	19	2.06264e-05	0
GGGGCAGCCGTGCAGGCCTCTGAGGAAAGCATTTCAGGCAGCAGAAATCGCAAGCATAG-----------------------------------CTCCTCTA	19	2.06264e-05	0
GGGGCAGCCGTGCAGGCCTCTGAGGAAAGCATTCCAGGCAGCAGAAATCGCAAGCATA-AGGGTGAATTCACTAATCTGCTTGCTGTTTCTTTTCTCCTCTA	19	2.06264e-05	0
GGGGCAGCCGTGCAGGCCTCTGAGGAAAGCATTTCAGGCAGCAGGAATCGCA-------AGGGTGAATTCACTAATCTGCTTGCTGTTTCTTTTCTCCTCTA	19	2.06264e-05	0
GGGGCAGCCGTGCAGGCCTCTGAGGAAAGCATTTCAGGCAGCAGAAATCGCAAGCATAGAGGGTGAATTCA-TAAT-TGCTTGCTGTTTCTTTTCTCCTCTA	19	2.06264e-05	59C62A64TTTCA71TTGA78GG81A84AG88G91CCCCTT
GGGGCAGCCGTGCAGGCCTCTGAGGAAAGCATTTCAGGCAGCAGAAATCGCAAGCATAGAGGGTGAATTCACTAATCTGCTTGCTGTTTCTTTTCTCCTCTA	19	2.06264e-05	58GC
GGGGCAGCCGTGCAGGCCTCTGAGGAAAGCATTTCAGGCAGCAGAAATC------------------------AATCTGCTTGCTGTTTCTTTTCTCCTCTA	19	2.06264e-05	0
GGGGCAGCCGTGCAGGCCTCTGAGGAAAGCATTTCAGGCAGCAGAAATCGCAAGCATAG-GGGCGAATTCACTAATCTGCTTGCTGTTTCTTTTCTCCTCTA	18	1.95408e-05	0
GGGGCAGCCGTGCAGGCCTCTGAGGAAAGCATTTCAGGCAGCAGAAATCGCAAGCATAG----TGAATTCACTAATCTGCTTGCTGTTTCTTTTCTCCTCTA	18	1.95408e-05	56CCCTC63T
GGGGCAGCCGTGCAGGCCTCTGAGGAAAGCATTTCAGGCAGCAGAAATCGCAAGC------------------AA----------GTTTCTTTTCTCCTCTA	18	1.95408e-05	0
GGGGCAGCCGTGCAGGCCTCTGAGGAAAGCA-------------------------------------------------TTGCTGTTTCTTTTCTCCTCTA	18	1.95408e-05	0
GGGGCAGCCGTGCAGACCTCTGAGGAAAGCATTTCAGGCAGCAGAAATCGCAAGCAT--AGGGTGAATTCACTAATCTGCTTGCTGTTTCTTTTCTCCTCTA	18	1.95408e-05	0
GGGGCAGCCGTGCAGGCCTCTGAGGAAAGCATTTCAGGCAGCAGAAATCGCAAGCATAGAGGGTGAATTCACTAATCTGCTTGCTGTTTC--TTCTCCTCTA	18	1.95408e-05	89C93C
GGGGCAGCCGTGCAGGCCTCTGA-GAAAGCATTTCAGGCAGCAGAAATCGCAAGCATAGAGGGTGAATTCACTAATCTGCTTGCTGTTTCTTTTCTCCTCTA	18	1.95408e-05	0
GGGGCAGCCGTGCAGGCCTCTGAGGAAAGCATT------------------------------------------TCTGCTTGCTGTTTCTTTTCTCCTCTA	18	1.95408e-05	0
GGGGCAGCCGTGCAGGCCTCTGAGGAAAGCATTTCAGGCAGCAGAAATCGCAAGCAT--AGGGTGAATTCACTAATCTGCTTGCTATTTCTTTTCTCCTCTA	18	1.95408e-05	0
GGGGCAGCCGTGCAGGCCTCTGAGGAAAGCATTTCAGCCAGCAGAAATCGCAAGCATAGAGGGTGAATTCACTAATCTGCTTGCTGTTTCTTTTCTCCTCTA	18	1.95408e-05	0
GGGGCAGCCGTGCAGGCCTCTGAGGAAAGCATTTCAGGCAGCAGAAATCGCAAGCATAGAGGGTGAATTCACTAATCTGCTTGCTGTTTCTTTTCTCCTCTA	18	1.95408e-05	59CTTGCGAATTAGCATAGTGAATT
GGGGCAGCCGTGCAGGCCTCTGAGGAAAGCATTTCAGGCAGCAGA--------------AGGGTGAATTCGCTAATCTGCTTGCTGTTTCTTTTCTCCTCTA	18	1.95408e-05	0
GGGGCAGCCGTGCAGGCCTCTGAGGAAAGCATTTCAGGCAGCAGAAATCGCAAGCATA----GTGAATTCACTAATCTGCTTGCTGTTTCTTTTCTCCTCTA	18	1.95408e-05	59T
GGGGCAGCCGTGCAGGCCTCTGAGGAAAGCATTTCAGGCAGCAGAAATCGCAAGCTT--AGGGTGAATTCACTAATCTGCTCGCTGTTTCTTTTCTCCTCTA	18	1.95408e-05	0
GGGGCAGCCGTGCAGGCCTCTGAGGAAAGCATTTCAGGCAGCAGAAATCGCAAGCATAGAGGGTGAATTCACTAATCTGCTTGCTGTTTCTTTTCTCCTCTA	18	1.95408e-05	59ATGTTGT
GGGGCAGCCGTGCAGGCCTCTGAGGAAAGCATTTCAGGCAGCAGAAATCGCAAGCATAGAGGCTGAATTCACTAATCTGCTTGCTGTTTCTTTTCTCCTCTA	18	1.95408e-05	0
GGGGCAGCCGTGCAGGCCTCTGAGGAAAGCATTTCAGGCAGCAGAAATCGCAAGCATAG-----------------------GCTGTTTCTTTTCTCCTCTA	18	1.95408e-05	0
GGGGCAGCCGTGCAGGCCTCTGAGGAAAGCATTTCAGGCAGCAGAAATCGCAAGCAT--AGGGTGTATTCACTAATCTGCTTGCTGTTTCTTTTCTCCTCTA	18	1.95408e-05	0
GGGGCAGCCGTGCAGGCCTCTGAGGAATGCATTTCAGGCAGCAGAAATCGCAAGCAT--AGGGTGAATTCACTAATCTGCTTGCTGTTTCTTTTCTCCTCTA	18	1.95408e-05	0
GGGGCAGCCGTGCAGGCCTCTGAGGAAAGCATTTCAGG--------------------------G----------TCTGCTTGCTGTTTCTTTTCTCCTCTA	18	1.95408e-05	0
GGGGCAGCCGTGCAGGCCTCTGAGGAAAGCATTTCAGGCAGCAGAAATCGCAGGCATA------GAATTCACTAATCTGCTTGCTGTTTCTTTTCTCCTCTA	18	1.95408e-05	0
GGGGCAGCCGTGCAGGCCTCTGAGGAAAGCATTTCAGGCAGCAGAAATCG------------------------ATCTGCTTGCTGTTTCTTTTCTCCTCTA	18	1.95408e-05	0
GGGGCAGCCGTGCAGGCCTCTGAGGAAAGCATTTCAGGCAGCAGAAATCGCTAGCAT--AGGGTGAATTCACTAATCTGCTTGCTGTTTCTTTTCTCCTCTA	18	1.95408e-05	0
GGGGCAGCCGTGCAGGCCTCTGAGGAAAGCATTTCAGGCAGCAGAAATCGC-----TTGAGGGTGAATTCACTAATCTGCTTGCTGTTTCTTTTCTCCTCTA	18	1.95408e-05	0
GGGGCAGCCGTGCAGGCCTCTGAGGAAAGCATTTCAGGCAGCAGAAATCGCAAGCAAAGAGGGTGAATTCACTAATCTGCTTGCTGTTTCTTTTCTCCTCTA	18	1.95408e-05	0
GGGGCAGCCGTGCAGGCCTCTGAGGAAAGCATTTCAGGCAGCAGAA------------------------------CTGCTTGCTGTTTCTTTTCTCCTCTA	18	1.95408e-05	0
GGGGCAGCCGTGCAGGCCTCTGAGGAAAGCATTTCAGGCAGCAGAAATCGCAAGCAT--AGGGTGAATACACTAATCTGCTTGCTGTTTCTTTTCTCCTCTA	18	1.95408e-05	0
GGGG-AGCCGTGCAGGCCTCTGAGGAAAGCATTTCAGGCAGCAGAAATCGCAAGCATAGAGGGTGAATTCACTAATCTGCTTGCTGTTTCTTTTCTCCTCTA	17	1.84552e-05	5G
GGGGCAGCCGTGCAGGCCTCTGAGGAAAGCATTTCAGGCAGCAG-AATCGCAAGCAT--AGGGTGAATTCACTAATCTGCTTGCTGTTTCTTTTCTCCTCTA	17	1.84552e-05	0
GGGGCAGCCGTGCAGGCCTCTGAGGAAAGCATTTTAGGCAGCAGAAATCGCAAGCAT--AGGGTGAATTCACTAATCTGCTTGCTGTTTCTTTTCTCCTCTA	17	1.84552e-05	0
GGGGCAGCCGTGCAGGCCTCTGAGGAAAGCATTTCAGGCAGCAGAAATCGCAAGCAT--AGGGTGAATTCACTAATCTGCTTGCTGTTTCTTTTCTCCACTA	17	1.84552e-05	0
GGGGCAGCCGCGCAGGCCTCTGAGGAAAGCATTTCAGGCAGCAGAAATCGCAAGCATAG-GGGTGAATTCACTAATCTGCTTGCTGTTTCTTTTCTCCTCTA	17	1.84552e-05	0
GGGGCAGCCGTGCAGGCCTCTGAGGAAAGCATTTCAGGCAGCAGAAATCGCAAGCATAG----------CACTAATCTGCTTGCTGTTTCTTTTCTCCTCTA	17	1.84552e-05	56T
GGGGCAGCCGTGCAGGCCTCTGAGGAAAGCATTTCAGGCAGCAGAAATCG----------------------TAATCTGCTTGCTGTTTCTTTTCTCCTCTA	17	1.84552e-05	0
GGGGCAGCCGTGCAGGCCTCTGAGGAAAGCATTTCAGGCAGCAGAAATCGCAATC-----------ATTCACTAATCTGCTTGCTGTTTCTTTTCTCCTCTA	17	1.84552e-05	0
GGGGCAGCCGTGCAGGCCTCTGAGGAAAGCATTTCAGGCAGCAGAAATCGCAAGCATAG-----G----------TCTGCTTGCTGTTTCTTTTCTCCTCTA	17	1.84552e-05	0
GGGGCAGCCGTGCAGGCCTCTGAGGAAAGCATTTCGGGCAGCAGAAATCGC--------AGGGTGAATTCACTAATCTGCTTGCTGTTTCTTTTCTCCTCTA	17	1.84552e-05	0
GGGGCAGCCGTGCAGGCCTCTGAGGAAAGCATTTCAGGCAGCAGAAATCGCAAGCATAGAGGGTGAATTCACTAATCTGCTTGCTGTTTCTTTTCTCCTCTA	17	1.84552e-05	56T
GGGGCAGCCGTGCAGGCCTCTGAGGAAAGCATTTCAGGCAGCAGAAATCGCAAGCATAG-GGGTGAATTCACTAATCTGCTTGCTGTTTCTTCTCTCCTCTA	17	1.84552e-05	0
GGGGCAGCCGTGCAGGCCTCTGAGGAAAGCAT------------AAA----------A-AGGGTGAATTCACTAATCTGCTTGCTGTTTCTTTTCTCCTCTA	17	1.84552e-05	0
GGGGCAGCCGTGCAGGCCTCTGAGGAAAGCATTTC----------------------AGAGGGTGAATTCACTAATCTGCTTGCTGTTTCTTTTCTCCTCTA	17	1.84552e-05	0
GGGGCAGCCGTGCAGGCCTCTGAGGAAAGCATTTCAGGCAGCAGAAATCACAAGC----AGGGTGAATTCACTAATCTGCTTGCTGTTTCTTTTCTCCTCTA	17	1.84552e-05	51T
GGGGCAGCCGTGCAGGCCTCTGAGGAAAGCATTTCAGGCAGCAGAAAT-----G--T-GA-----AATTCACTAATCTGCTTGCTGTTTCTTTTCTCCTCTA	17	1.84552e-05	0
GGGGCAGCCGTGCAGGCCTCTGAGGAAAGCATTTCAGGCAGCAGAAATCG-------------------CAC---TCTGCTTGCTGTTTCTTTTCTCCTCTA	17	1.84552e-05	0
GGGGCAGCCGTGCAGGCCTCTGAGGAAAGCATTTCAGGCAGCAGAAATCGCAAGCA---------AA------AATCTGCTTGCTGTTTCTTTTCTCCTCTA	17	1.84552e-05	0
GGGGCAGCCGTGCAGGCCTCTGAGGAAAGCATTTCAGGCAGCAGAAATCGCAAGCAT--AGGGTGAATTCACTAATCTGCTTGCTGTTTCTTTTCTCCTCTA	17	1.84552e-05	55A
GGGGCAGCCGTGCAGGCCTCTGAGGAAAGCATTTCAGGCAGCAGAAATCGCAAGCATAGAGGGTGAATTCACTAATCTGCTTGCTGTTTCTTTTCTCCTCTA	17	1.84552e-05	58GG62T65CCCACTAC
GGGGCAGCCGTGCAGGCCTCTGAGGAAAGCATTTCAGGCAGCAGAAATCGCAAGCATAG--------TTCCCTAATCTGCTTGCTGTTTCTTTTCTCCTCTA	17	1.84552e-05	0
GGGGCAGCCGTGCAGGCCTCTGAGGAAAGCATTTCAGGCAGCAGAAATCGCAAGCA------------------------------TTTCTTTTCTCCTCTA	17	1.84552e-05	0
GGGGCAGCCGTGTAGGCCTCTGAGGAAAGCATTTCAGGCAGCAGAAATCGCAAGCATAG-GGGTGAATTCACTAATCTGCTTGCTGTTTCTTTTCTCCTCTA	17	1.84552e-05	0
GGGGCAGCCGTGCAGGCCTCTGAGGAAAGCATTTCAGGCAGCAGAAATCGCAAGC---GAGGGTGAATTCACTAATCTGCTTGCTGTTTCTTTTCTCCTCTA	17	1.84552e-05	0
GGGGCAGCCGTGCAGGCCTCTGAGGAAAGCATTTCAGGCAGCAGAAATCGCAAGCA-AGAGGGTGAATTCACTAATCTGCTTGCTGTTTCTTTTCTCCTCTA	17	1.84552e-05	58C
GGGGCAGCCGTGCAGGCCTCTGAGGAAAGCATTTCAGGCAGCAGAAATCGCA-------AGGGTGAATTCACCAATCTGCTTGCTGTTTCTTTTCTCCTCTA	17	1.84552e-05	0
GGGGCAGCCGTGCAGGCCTCTGAGGAAAGCATTTCAGGCAGCAGAAATCGCAAGCAT--AGGGTGAATTCACTAATCTGCATGCTGTTTCTTTTCTCCTCTA	17	1.84552e-05	0
GGGGCAGCCGTGCAGGCCTCTGAGGAAAGCATTTCAGGCAGCAGAAATCGCAAGCATAG--------------------------GTTTCTTTTCTCCTCTA	17	1.84552e-05	0
#NAME?	17	1.84552e-05	0
GGGGCAGCCGTGCAGGCCTCTGAGGAAAGCATTTCAGGCAGCAGCAATCGCAAGCATAGAGGGTGAATTCACTAATCTGCTTGCTGTTTCTTTTCTCCTCTA	17	1.84552e-05	0
GGGGCAGCCGTGCAGGCCTCTGAGGAAAGCATTTCAGGCAGCAGAAAT--------T--AGGGTGAATTCACTAATCTGCTTGCTGTTTCTTTTCTCCTCTA	17	1.84552e-05	0
GGGGCAGCCGTGCAGGCCTCTGAGGAAAGCATTTCAGGCAGCAGAAATCGCAAGCATAGAGGGTGAATTCACTAATCTGCTTGCTGTTTCTTTTCTCCTCTA	16	1.73696e-05	52AGCAT
GGGGCAGCCGTGCAGGCCTCTGAGGAAAGCATTTCAGGCAGCA-----------C----AGGGTGAATTCACTAATCTGCTTGCTGTTTCTTTTCTCCTCTA	16	1.73696e-05	0
GGGGCAGCCGTGCAGGCCTCTGAGGAAAGCATTTCAGGCAGCAGAAATCGCAAGCATAG-GGGTGAATTCACTAATCTGCTCGCTGTTTCTTTTCTCCTCTA	16	1.73696e-05	0
GGGGCAGCCGTGCAGGCCTCTGAGGAAAGCATTTCAGGCAGCA---------------------------------CTGCTTGCTGTTTCTTTTCTCCTCTA	16	1.73696e-05	0
GGGGCAGCCGTGCAGGCCTCTGAGGAAAGCA-----------------------CATAGAGGGTGAATTCACTAATCTGCTTGCTGTTTCTTTTCTCCTCTA	16	1.73696e-05	0
GGGGCAGCCGTGCAGGCCTCTGAGGAAAGCATTTCAGGCAGC--------------T--AGGGTGAATTCACTAATCTGCTTGCTGTTTCTTTTCTCCTCTA	16	1.73696e-05	0
GGGGCAGCCGTGCAGGCCTCTGAGGAAAGCACTTCAGGCAGCAGAAATCGCAAGCATA-AGGGTGAATTCACTAATCTGCTTGCTGTTTCTTTTCTCCTCTA	16	1.73696e-05	0
GGGGCAGCCGTGCAGGCCTCTGAGGAAAGCATTTCAGGCAGCAGAAATCGCAAGCATAGAGGGTGAATTCACTCATCTGCTTGCTGTTTCTTTTCTCCTCTA	16	1.73696e-05	0
GGGGCAGCCGTGCAGGCCTCTGAGGAAAGCATTTCAGGCTGCAGAAATCGCAAGCAT--AGGGTGAATTCACTAATCTGCTTGCTGTTTCTTTTCTCCTCTA	16	1.73696e-05	0
GGGGCAGCCGTGCAGGCCTCTGAGGAAAGCATTTCAGGCAGCAGAAAGCGCAAGCATAGAGGGTGAATTCACTAATCTGCTTGCTGTTTCTTTTCTCCTCTA	16	1.73696e-05	0
GGGGCAGCCGTGC-GGCC-CTGAGGAAAGCATTTCAGGCAGCAGAAATCGCAAGCATAGAGGGTGAATTCACTAATCTGCTTGCTGTTTCTTTTCTCCTCTA	16	1.73696e-05	15GC
GGGGCAGCCGTGCAGGCCTCTGAGGAAAGCATTTCAGGCAGCAGAAATCGCAAGCATA-AGGGTGAATTCACTAATCTGCTCGCTGTTTCTTTTCTCCTCTA	16	1.73696e-05	0
GGGGCAGCCGTGCAGGCCTCTGAGGAAAGCATTTCAGGCAGCAGAAA----------------------------------------TTCTTTTCTCCTCTA	16	1.73696e-05	0
GGGGCAGCCGTGCAGGCCTCTGAGGAAAGCATTTCAGGCAGCAGAAATCGCAAGCAT--AGGGTGAATTCACTAATCTGCTAGCTGTTTCTTTTCTCCTCTA	16	1.73696e-05	0
GGGGCAGCCGTGCAGGCCTCTGAGGAAAGCATTTCAGGCA----------------------------TCACTAATCTGCTTGCTGTTTCTTTTCTCCTCTA	16	1.73696e-05	0
GGGGCAGCCGTGCAGGCCTCTGAGGAAAGCATTTCAGGCAGCAGAAATCGCAAGCAT--AGGGTGAATTCACTAATCTGCTTGCTGTTTCTTTTCTCCTCTA	16	1.73696e-05	54CA
GGGGCAGCCGTGCAGGCCTCTGAGGAAAGCATTTCAGGCAGCAGAAATCGCAAGCA-----GGTGAATTCACTAATCTGCTTGCTGTTTCTTTTCTCCTCTA	16	1.73696e-05	0
GGGGCAGCCGTGCAGGCCTCTGAGGAAAGCATTTCAGGCAGCAGAAATCGCAAGCAT--AGGGTAAATTCACTAATCTGCTTGCTGTTTCTTTTCTCCTCTA	16	1.73696e-05	0
GGGGCAGCCGTGCAGGCCTCTGAGGAAAGCATTTCAGGCAGCAGAAATCGCAAGCATA------GAATTCACTAATCTGCTTGCTGTTTCTTCTCTCCTCTA	16	1.73696e-05	0
GGGGCAGCCGTGCAGGCCTCTGAGAAAAGCATTTCAGGCAGCAGAAATCGCAAGCAT--AGGGTGAATTCACTAATCTGCTTGCTGTTTCTTTTCTCCTCTA	16	1.73696e-05	0
GGGGCAGCCGTGCAGGCCTCTGAGGAAAGCATTTCAGGCAGCAGAAATCGCAAGCA----------------------------TGTTTCTTTTCTCCTCTA	16	1.73696e-05	0
GGGGCAGCCGTGCAGGCCTCTGAGGAAAGCATTTCAGGCAGCAGAAATCGCAAGCATAGA---TGAATTCACTAATCTGCTTGCTGTTTCTTTTCTCCTCTA	16	1.73696e-05	58TGCTTGC
GGGGCAGCCGTGCAGGCCTCTGAGGAAAGCATTTCAGGCAGCAGAAATCGCAAGCA---AGGGT--ATTCACTAATCTGCTTGCTGTTTCTTTTCTCCTCTA	16	1.73696e-05	0
GGGGCAGCCGTGCAGGCCTCT-----------------------------------TAGAGGGTGAATTCACTAATCTGCTTGCTGTTTCTTTTCTCCTCTA	16	1.73696e-05	0
GGGGCAGCCGTGCAGGCCTCTGAGGCAAGCATTTCAGGCAGCAGAAATCGCAAGCATAGAGGGTGAATTCACTAATCTGCTTGCTGTTTCTTTTCTCCTCTA	16	1.73696e-05	0
GGGGCAGCCGTGCAGGCCTCTGAGGAAAGCATTTCAGGCAGCAGAAATCGCAAG----------------ACTAATCTGCTTGCTGTTTCTTTTCTCCTCTA	16	1.73696e-05	0
GGGGCAGCCGTGCAGGCCTCTGAGGAAAGCATTTCAGGCAGCAGAAATCGCAAGCATAGAGGGTGAATTCACTAATCTGCTTGCTGTTTCTTTTCTCCTCTA	16	1.73696e-05	57ACAGGGTGAGGAAATTAAAAACTGA84TAC
GGGGCAGCCGTGCAGGCCTCTGAGGAAAGCATTTCAGGCAGCAGAAATCGCAAGC----AGGGTGAATTCGCTAATCTGCTTGCTGTTTCTTTTCTCCTCTA	16	1.73696e-05	0
GGGGCAGCCGTGCAGGCCTCTGAGGAAAGCATTTCAGGCAGCAAAAATCGCAAGCAT--AGGGTGAATTCACTAATCTGCTTGCTGTTTCTTTTCTCCTCTA	16	1.73696e-05	0
GGGGCAGCCGTGCAGGCCTCTGAGGAAAGCATTTCAGGCAGCAGAAATCGCAAGCATAG-GGGTGAATTCACTAATCTGCCTGCTGTTTCTTTTCTCCTCTA	16	1.73696e-05	0
GGGGCAGCCGTGCAGGCCTCTGAGGAAAGCAT------------------------------------------------TTGCTGTTTCTTTTCTCCTCTA	16	1.73696e-05	0
GGGGCAGCCGTGCAGGCCTCTGAGGAAAGCATTTCAGGCAGCAGAAATCGCAAGCAT--AGGGTGAATTCACTAATCTGCTTGCTGTTTCTTTTCTCTTCTA	16	1.73696e-05	0
GGGGCAGCCGTGCAGGCCTCTGAGGGAAGCATTTCAGGCAGCAG--------AG-AT--AGGGTGAATTCACTAATCTGCTTGCTGTTTCTTTTCTCCTCTA	16	1.73696e-05	0
GGGGCAGCCGTGCAGGCCTCTGAGGAGAGCATTTCAGGCAGCAGAAATCGCA-------AGGGTGAATTCACTAATCTGCTTGCTGTTTCTTTTCTCCTCTA	16	1.73696e-05	0
GGGGCAGCCGTGCAGGCCTCTGAGGAAAGCATTTCAGGCAGCAGAAATCGCAAGCATAG-GGGTGAATTCACTAATCTGCTTGCTGTTTCTTTTCTCCTCTG	16	1.73696e-05	0
GGGGCTGCCGTGCAGGCCTCTGAGGAAAGCATTTCAGGCAGCAGAAATCGCAAGCAT--AGGGTGAATTCACTAATCTGCTTGCTGTTTCTTTTCTCCTCTA	16	1.73696e-05	0
GGGGCAGCCGCGCAGGCCTCTGAGGAAAGCATTTCAGGCAGCAGAAATCGCAAGCATA-AGGGTGAATTCACTAATCTGCTTGCTGTTTCTTTTCTCCTCTA	15	1.6284e-05	0
GGGGCAGCCGTGCAGGCCTCTGAGGAAAGCATTTCAGGCAGCAGAAATCGCAAGCAT--AGGGTGAATTTACTAATCTGCTTGCTGTTTCTTTTCTCCTCTA	15	1.6284e-05	0
GGGGCAGCCGTGCAGGCCTCTGAGGAAAGCATTTCAGGCAGCAGAAATCG-----------------TTCACTAATCTGCTTGCTGTTTCTTTTCTCCTCTA	15	1.6284e-05	0
GGGGCAGCCGTGCAGGCCTCTGAGGAGAGCATTTCAGGCAGCAGAAATCGCAAGCATA----GTGAATTCACTAATCTGCTTGCTGTTTCTTTTCTCCTCTA	15	1.6284e-05	0
GGGGCAGCCGTGCAGGCCTCTGAGGAAAGCATTTCAGGCAGCAGAAATCGCAAGCATAGAGGGTGAATTCACTAATCTGCTTGCTGTTTCTTTTCTCCTCTA	15	1.6284e-05	55AGA60CGC65GTGC
GGGGCAGCCGTGCAGGCCTCTGAGGAAAGCATTTCAGGCAGCAGAAATCGCAAGCATA------GAATTCACTAATCTGCTTGCTGTTTCTTTTCTCCCCTA	15	1.6284e-05	0
GGGGCAGCCGTGCAGGCCT----------------------------------------AGGGTGAATTCACTAATCTGCTTGCTGTTTCTTTTCTCCTCTA	15	1.6284e-05	0
GGGGCAGCCGTGCAGGCCTCTGAGGAAAGCATTTCAGGCAGCAGAAATCGCAAGCATA-AGGGTGAGTTCACTAATCTGCTTGCTGTTTCTTTTCTCCTCTA	15	1.6284e-05	0
GGGGCAGCCGCGCAGGCCTCTGAGGAAAGCATTTCAGGCAGCAGAAATCGCAAGCATA------GAATTCACTAATCTGCTTGCTGTTTCTTTTCTCCTCTA	15	1.6284e-05	0
GGGGCAGCCGTGCAGGCCTCTGAGGAAAGCATTTCAGGCAGCAGAAATCGCAAG---A-AGGGTGAATTCACTAATCTGCTTGCTGTTTCTTTTCTCCTCTA	15	1.6284e-05	0
GGGGCAGCCGTGCAGGCCTCTGAGGAAAGCATTTCAGGCAGCAGAAAT-----------AGGGTGAATCCACTAATCTGCTTGCTGTTTCTTTTCTCCTCTA	15	1.6284e-05	0
GGGGCAGCCGTGCAGGCCTCTGAGGAAAGCATTTCAGGCAGCAGAAATCGCAAGCAT--AGGGTGAATTCACTAATCTGATTGCTGTTTCTTTTCTCCTCTA	15	1.6284e-05	0
GGGGCAGCCGTGCAGGCCTCTGAGGAAAGCATTTCAGGCAGCAGAAATCGCAAGCATAGAG------TTCACTAATCTGCTTGCTGTTTCTTTTCTCCTCTA	15	1.6284e-05	0
GGGGCAGCCGTGCAGGCCTCTGAGGAAAGCATTTCAGGCAGCAGAAATCGCAGGCATA----GTGAATTCACTAATCTGCTTGCTGTTTCTTTTCTCCTCTA	15	1.6284e-05	0
GGGGCAGCCGTGCAGGCCTCTGAGGAAAGCATTTCAGGCAGCAGAAATCGCAAGCATAGA------------TAATCTGCTTGCTGTTTCTTTTCTCCTCTA	15	1.6284e-05	0
GGGGCAGCCGTGCAGGCCTCTGAGGAAAGCATTTCAGGCAGCAGAAATCGCAAGCATAGAGGGTGAATTCACTAATCTGCTTGCTGTCTCTTTTCTCCCCTA	15	1.6284e-05	0
GGGGCAGCCGTGCAGGCCTCTGAGGAAAGCATTTCAGGCAGCAGAAGTCGCAAGCATAGAGGGTGAATTCACTAATCTGCTTGCTGTTTCTTTTCTCCTCTA	15	1.6284e-05	59T
GGGGCAGCCGTGCAGGCCTCTGAGGAAAGCATTTCAGGCAGCAGAAATCGCAAGCATA-AGGGTGAATTCACTAATCTGCTTGCTGTTTCTTCTCTCCTCTA	15	1.6284e-05	0
GGGGCAGCCGTGCAGGCCTCTGAGGAAAGCATTTCAGGCAGCAGAAATCGCAAGCATAGAGGGTGAATTCACTAATCTCCTTGCTGTTTCTTTTCTCCTCTA	15	1.6284e-05	0
GGGGCAGCCGTGCAGGCCTCTGAGGAAAGCATTTCAGGCAGCAGAAATCGCAAGC-----GGGTGAATTCACTAATCTGCTTGCTGTTTCTTTTCTCCTCTA	15	1.6284e-05	0
GGGGCAGCCGTGCAGGCCTCAGAGGAAAGCATTTCAGGCAGCAGAAATCGCAAGCAT--AGGGTGAATTCACTAATCTGCTTGCTGTTTCTTTTCTCCTCTA	15	1.6284e-05	0
GGGGCAGCCGTGCAGGCCTCTGAGGAAAGCATTTCAGGCAGCAGAAAT-----------AGGGTGAATTCACTAATCTGCTTGCTGTCTCTTTTCTCCTCTA	15	1.6284e-05	0
GGGGCAGCCGTGCAGGCCTCTGAGGAAAGCATTTCAGGCAGCAGAAAT--------------GTGAATTCACTAATCTGCTTGCTGTTTCTTTTCTCCTCTA	15	1.6284e-05	0
GGGGCAGCCGTGCGGGCCTCTGAGGAAAGCATTTCAGGCAGCAGAAATCGCAAGCATAG-GGGTGAATTCACTAATCTGCTTGCTGTTTCTTTTCTCCTCTA	15	1.6284e-05	0
GGGGCAGCCGTGCAGGCCTCTGAGGAAAGCATTTCAGGCAGCAGAAATCGCAAGCATA------GAATTCACTAATCTGCTTGCTGTCTCTTTTCTCCTCTA	15	1.6284e-05	0
GGGGCAGCCGTGCAGGCCTCTGAGGAAAGCATTTCAGGCAGCAGAAATCGCAAGCATA--------------------------------------------	15	1.6284e-05	0
GGGGCAGCCGTGCAGGCCTCTGAGGAAAGCATTTCAGGCAGC-------------------GGTGAATTCACTAATCTGCTTGCTGTTTCTTTTCTCCTCTA	15	1.6284e-05	0
GGGGCAGCCGTGCAGGCCTCTGAGGAAAGCATTTCAGGCAGCAGAAATCGCGAGCATAG---------------ATCTGCTTGCTGTTTCTTTTCTCCTCTA	15	1.6284e-05	0
GGGGCAGCCGTGCTGGCCTCTGAGGAAAGCATTTCAGGCAGCAGAAATCGCAAGCAT--AGGGTGAATTCACTAATCTGCTTGCTGTTTCTTTTCTCCTCTA	15	1.6284e-05	0
GGGGCAGCCGTGCAGGCCTCTGAGGAAAGCATTTCAGACAGCAGAAATCGCAAGCAT--AGGGTGAATTCACTAATCTGCTTGCTGTTTCTTTTCTCCTCTA	15	1.6284e-05	0
GGGGCAGCCGTGCAGGCCTCTGAGGAAAGCATTTCAGGCAGCAGAAATCGCAAGCAT----------TTCACTAATCTGCTTGCTGTTTCTTTTCTCCTCTA	15	1.6284e-05	0
GGGGCAGCCGTGCAGGCCTCTGAGGAAAGCATTTCAGGCAGTAGAAATCGCAAGCATA------GAATTCACTAATCTGCTTGCTGTTTCTTTTCTCCTCTA	15	1.6284e-05	0
GGGGCAGCCGTGCA-GCCTCTGAGGAAAGCATTTCAGGCAGCAGAAATCGCAAGCATAGAGGGTGAATTCACTAATCTGCTTGCTGTTTCTTTTCTCCTCTA	15	1.6284e-05	0
GGGGCAGCCGTGCAGGCCTCTGAGGAAAGCATTTCAGGCAGCAGAGATCGCAAGCATAG-------ATTCACTAATCTGCTTGCTGTTTCTTTTCTCCTCTA	15	1.6284e-05	0
GGGGCAGCCGTGCAGGCCTCTGAGGAAAGCATTTCAGGCAGCAGAAATCGCAAGCATAGAGGGTGAATTCACTAATCTGCTTGCTGTTTCTTTTCTCCTCTA	14	1.51984e-05	55GGAGTTCAG66TGGTCAGTTCTTCCTGG84TGTCCTC
GGGGCAGCCGTGCAGGCCTCTGAGG-AAGCATTTCAGGCAGCAGAAATCGCAAGCAT--AGGGTGAATTCACTAATCTGCTTGCTGTTTCTTTTCTCCTCTA	14	1.51984e-05	0
GGGGCAGCCGTGCAGGCCCCTGAGGAAAGCATTTCAGGCAGCAGAAATCGCA-------AGGGTGAATTCACTAATCTGCTTGCTGTTTCTTTTCTCCTCTA	14	1.51984e-05	0
GGGGCAGCCGTGCAGGCCTCTGAGGAAAGCATTTCAGGCAGCAGAAATCGCACGCAT--AGGGTGAATTCACTAATCTGCTTGCTGTTTCTTTTCTCCTCTA	14	1.51984e-05	0
GGGGCAGCCGTGCAGGCCTCTGAGGAAAGCATTTCAGGCAGCAGAAATCGC--------AGGGTGAATTCACTAATCTGCTTGCTGTTTCTTTCCTCCTCTA	14	1.51984e-05	0
GGGGCAGCCGTGCAGGCCTCTGAGGAAAGCATTTCAGGCAGCGGAAATCGCAAGCATAG-GGGTGAATTCACTAATCTGCTTGCTGTTTCTTTTCTCCTCTA	14	1.51984e-05	0
GGGGCAGCCGTGCAGGCCTCTGAGGAAAGCATTTCAGGCAGCAGAAATCGCAAGCATAG----TGAATTCACTAATCTGCTTACTGTTTCTTTTCTCCTCTA	14	1.51984e-05	56CCCTC63T
GGGGCAGCCGTGCAGGCCTCTGAGGAAAGCATTTCAGGCAGCAGAAATCGCAAGCAT-----GT-----CACTAATCTGCTTGCTGTTTCTTTTCTCCTCTA	14	1.51984e-05	58C
GGGGCAGCCGTGCAGGCCTCTGAGGAAAGCATTTCAGGCAGCAGAAATCGCAAGCATA-AGGGTGAATTCACTAATCTGCTTGCTGTTTCTTTTCCCCTCTA	14	1.51984e-05	0
GGGGCAGCCGTGCAGGCCTCTGAGGAAAGCATCTCAGGCAGCAGAAATCGCAAGCATAG-GGGTGAATTCACTAATCTGCTTGCTGTTTCTTTTCTCCTCTA	14	1.51984e-05	0
GGGGCAGCCGTGCAGGCCTCTGAGGAAAGCATTCCAGGCAGCAGAAATCGCAAGCATA------GAATTCACTAATCTGCTTGCTGTTTCTTTTCTCCTCTA	14	1.51984e-05	0
GGGGCAGCCGTGCGGGCCTCTGAGGAAAGCATTTCAGGCAGCAGAAATCGCAAGCATAGAGGGTGGATTCACTAATCTGCTTGCTGTTTCTTTTCTCCTCTA	14	1.51984e-05	0
GGGGCAGCCGTGCAGGCCTCTGAGGAAAGCATTTCAGGCAGCGGAAATCGCAAGCATA------GAATTCACTAATCTGCTTGCTGTTTCTTTTCTCCTCTA	14	1.51984e-05	0
GGGGCAGCCGTGCAGGCCTCTGAGGAAGGCATTTCAGGCAGCAGAAATCGCAAGCATA-AGGGTGAATTCACTAATCTGCTTGCTGTTTCTTTTCTCCTCTA	14	1.51984e-05	0
GGGGCAGCCGTGCAGGCCTCTGAGGAAAGCATTTCAGGCA-------------------A----GAATTCACTAATCTGCTTGCTGTTTCTTTTCTCCTCTA	14	1.51984e-05	0
GGGGCAGCCGTGCAGGCCTCTGAGGAAAGCATTTCAGGCAGCAGAAATCGCAAGCATAGAGGGTGAATTCACTAATCTGCTTGCTGTTTCTTTTCTCCTCTA	14	1.51984e-05	59GTGAATTAGGTGAATT
GGGGCAGCCGTGCAGGCCTCTGAGGAAAGCATTTCAGGCAGCAGAAATCGCAAGCATAGAGGGTGAATTCACTAATCTGCTTGCTGTTTCTTTTCTCCTCTA	14	1.51984e-05	57GTGATTGCGATTCACAATGAATCGCA85CAATGAATTCA
GGGGCAGCCGTGCAGGCCTCTGAGGAAAGCATTTCAGGCAGCAGAAATCGCAAGCATTGA--GTGAATTCACTAATCTGCTTGCTGTTTCTTTTCTCCTCTA	14	1.51984e-05	59CGATT
GGGGCAGCCGTGCAGGCCTCTGAGGAAAGCATTTCAGGCAGCAGAAGTCGCAAGCATA----GTGAATTCACTAATCTGCTTGCTGTTTCTTTTCTCCTCTA	14	1.51984e-05	0
GGGGCAGCCGTGCAGGCCTCTGAGGAAAGCATTTCAGGCAGCAGAAATCGCAAGCAT--AGGGTGAATTCACTAATCTGCTTGCTGTTTCATTTCTCCTCTA	14	1.51984e-05	0
GGGGCAGCCGTGCAGGCCTCTGAGGAAAGCATTTCA-------------------------GGTGAATTCACTAATCTGCTTGCTGTTTCTTTTCTCCTCTA	14	1.51984e-05	0
GGGGCAGCCGTGCGGGCCTCTGAGGAAAGCATTTCAGGCAGCAGAAATCGCAAGCATA-AGGGTGAATTCACTAATCTGCTTGCTGTTTCTTTTCTCCTCTA	14	1.51984e-05	0
GGGGCAGCCGTGCAGGCCTCTGAGGAA--------------------------------------AATTCACTAATCTGCTTGCTGTTTCTTTTCTCCTCTA	14	1.51984e-05	0
GGGGCAGCCGTGCAGGCCTCTGAGGAAAGCATTT----------------------T--AGGGTGAATTCACTAATCTGCTTGCTGTTTCTTTTCTCCTCTA	14	1.51984e-05	0
GGGGCAGCCGTGCAGGCCTCTGAGGAAAGCATTTCAGGCAGCAGGAATCGCAAGCATA----GTGAATTCACTAATCTGCTTGCTGTTTCTTTTCTCCTCTA	14	1.51984e-05	0
GGGGCAGCCGTGCAGGCCTCTGAGGAAAGCATTTCAGGCAGCAGAAA----------------------------------TGCTGTTTCTTTTCTCCTCTA	14	1.51984e-05	0
GGGGCAGCCGTGCAGGCCTCTGAGGAAAGCATTTCAGGCAGCAGAAATCACAAGCATAG-GGGTGAATTCACTAATCTGCTTGCTGTTTCTTTTCTCCTCTA	14	1.51984e-05	0
GGGGCAGCCGTGCAGGCCTCTGAGGAAAGCATTTCAGGCAGCAGAAATCGCAAGCATA-----T--AT--ACTAATCTGCTTGCTGTTTCTTTTCTCCTCTA	14	1.51984e-05	56TT
GGGGCAGCCGTGCAGGCCTCTGAGGAAAGCATTTCAGGCAGCAGAAATCGCA-----AGAGGGTGAATTCACTAGTCTGCTTGCTGTTTCTTTTCTCCTCTA	14	1.51984e-05	0
GGGGCAGCCGTGCAGGCCTCTGAGGAGAGCATTTCAGGCAGCAGAAATC---------GAGGGTGAATTCACTAATCTGCTTGCTGTTTCTTTTCTCCTCTA	14	1.51984e-05	0
GGGGCAGCCGTGCAGGCCTCTGAGGAAAGCATTTCAGGCAGCAGAAATCGCAAGCAT-GAGGGTGAATTCACTAATCTGCTTGCTGTTTCTTTTCTCCTCTA	14	1.51984e-05	0
GGGGCAGCCGTGCAGGCCTCTGAGGAAAGCATTTCAGGCAGCAGAAATCGCAAGCAT--AGGGTGAATTCACTAATCTGCTTGCTGTTTCTTTTCTCCTTTA	14	1.51984e-05	0
GGGGCAGCCGTGCAGGCCTCTGAGG-AAGCATTTCAGGCAGCAGAAATC---------GAGGGTGAATTCACTAATCTGCTTGCTGTTTCTTTTCTCCTCTA	14	1.51984e-05	0
GGGGCAGCCGTGCAGGCCTCTGAGGAAAACATTTCAGGCAGCAGAAATCGCAAGCAT--AGGGTGAATTCACTAATCTGCTTGCTGTTTCTTTTCTCCTCTA	14	1.51984e-05	0
GGGGCAGCCGTGCATGCCTCTGAGGAAAGCATTTCAGGCAGCAGAAATCGCAAGCAT--AGGGTGAATTCACTAATCTGCTTGCTGTTTCTTTTCTCCTCTA	14	1.51984e-05	0
GGGGCAGCCGTGCAGGCCTCTGAGGAAAGCATTTCAGGCAGCAGAAATCGCAA----------------------------------TTCTTTTCTCCTCTA	14	1.51984e-05	0
GGGGCAGCCGTGCAGGCCTCTGAGGAAAGCATTTCAGGCAGCAGAAATCGCAAGCATA-AGGGCGAATTCACTAATCTGCTTGCTGTTTCTTTTCTCCTCTA	14	1.51984e-05	0
GGGGCAGCCGTGCAGGCCTCTGGGGAAAGCATTTCAGGCAGCAGAAATCGCAAGCATAGAGGGTGAGTTCACTAATCTGCTTGCTGTTTCTTTTCTCCTCTA	14	1.51984e-05	0
GGGGCAGCCGTGCAGGCCTCTGAGGAAAGCATTTCAGGCAGCAGAAATCGCAAGCATAGAGGGTGAATTCACTAATCTGCTTGCTGTTTCTTTTCTCCTCTA	14	1.51984e-05	59GGTGCTTCATT
GGGGCAGCCGTGCAGGCCTCTGAGGAAAGCATTTCAGGCAGCAGAAATCGCAAGCA--------GAATTCACTAATCTGCTTGCTGTTTCTTTTCTCCTCTA	14	1.51984e-05	0
GGGGCAGCCGTGCAGGCCTCTGAGGAAAGCATTTCAGGCAGCAGAAATCGCAAGCATAG-GGGTGAATTCACTAATCTGCTTGCTGTTTCTTTTCTCCTCTA	14	1.51984e-05	58GC
GGGGCAGCCGTGCAGGCCTCTGAGGAAAGCATTTCAGGCAGCAGAAATCGCAAGCATAGAGGGTGAATTCACTAATCTGCTTGCTGTTTCTTTTCTCCTC--	14	1.51984e-05	0
GGGGCAGCCGTGCAGGCCTCTGAGGAGAGCATTTCAGGCAGCAGAAATCGCAAGCATAGAGGGTGAATTCACTAATCTGCTTGCTGTTTCTTTTCTCCTCTA	14	1.51984e-05	58G
GGGGCAGCCGTGCAGGCCTCTGAGGAAAGCATTTCAGGCAGCAGAAATCGCAAGCAT-----------------ATCTGCTTGCTGTTTCTTTTCTCCCCTA	14	1.51984e-05	0
GGGGCAGCCGTGCAGGCCTCTGAGGAAAGCATTTCAGGCAGCAGAAATCACAAGCATA----GTG-ATTCACTAATCTGCTTGCTGTTTCTTTTCTCCTCTA	14	1.51984e-05	0
GGGGCAGCCGTGCAGGCCTCTGAGGAAAGCATTTCAGGCAGCAGAAATCGC--------AGGGTGAATTCACTAATCTGCTCGCTGTTTCTTTTCTCCTCTA	14	1.51984e-05	0
GGGGCAGCCGTGCAGGCCTCTGAGGAAAGCATTTCAGGCAGCAGAAATCGC--------AGGGTGAATTCACTAATCTGTTTGCTGTTTCTTTTCTCCTCTA	14	1.51984e-05	0
GGGGCAGCCGTGCAGGCCTCTGAGGAAAGCATTCCAGGCAGCAGAAATCGCAAGCATA---GGTGAATTCACTAATCTGCTTGCTGTTTCTTTTCTCCTCTA	14	1.51984e-05	0
GGGGCAGCCGTGCAGGCCTCTGAGGAAAGCATTTCAGGCAGCAGAAATCGCAAGC------------TTCACTAATCTGCTTGCTGTTTCTTTTCTCCTCTA	14	1.51984e-05	0
GGGGCAGCCGTGCAGGCCTCTGAGGAAAGCATTTCAGGCAGCAGAAATCGCAAGCATAG-GGGTGAATTCACTAATCCGCTTGCTGTTTCTTTTCTCCTCTA	14	1.51984e-05	0
GGGGCAGCCGTGCAGGCCTCTGAGGAAAGCATTTCAGGCAGCAGAA------------------------------------------TCTTTTCTCCTCTA	14	1.51984e-05	0
GGGGCAGCCGTGCAGGCCTCTGAGGAAAGCATTTCAGGCAGCAGAAATCGCAAGC-----------ATTCACTAATCCGCTTGCTGTTTCTTTTCTCCTCTA	14	1.51984e-05	0
GGGGCAGCCGTGCAGGCCTCTGAGGAAAGCATTTCAGGCAGCAGAAATCGCAAGCATAGAGGGTGAATTCACTAATCTGCTTCCTGTTTCTTTTCTCCTCTA	13	1.41128e-05	0
GGGGCAGCCGTGCAGGCCTCTGAGGAAAGCATTTCAGGCAGCAGAAATCGCAAGCATAGAGGGTGAATCCACTAATCTGCTTGCTGTTTCTCTTCTCCTCTA	13	1.41128e-05	0
GGGGCAGCCGTG-AGGCCTCTGAGGAAAGCATTTCAGGCAGCAGAAATCGCAAGCATAGAGGGTGAATTCACTAATCTGCTTGCTGTTTCTTTTCTCCTCTA	13	1.41128e-05	13G
GGGGCAGCCGTGCAGGCCTCTGGGGAAAGCATTTCAGGCAGCAGAAATCGCAAGCATAGAGGGTGAATTCACTAATCTGCTTGCTGTTTCTTTCCTCCTCTA	13	1.41128e-05	0
GGGGCAGCCGTGCAGGCCTCTGAGGAAAGCA-TTC--GCAGCAGA--TC-CAAGCATAGAGGGTGAATTCACTAATCTGCTTGCTGTTTCTTTTCTCCTCTA	13	1.41128e-05	36G38TCT42T44T46TTTC51TTC59T62TTGC67TG70C72CCCC
GGGGCAGCCGTGCAGGCCTCTGAGCAAAGCATTTCAGGCAGCAGAAATCGCAAGCATAGAGGGTGAATTCACTAATCTGCTTGCTGTTTCTTTTCTCCTCTA	13	1.41128e-05	0
GGGGCAGCCGTGCAGGCCTCTGAGGAAAGCATTTCAGGCAGCAGAAA------------------------------TGCTTGCTGTTTCTTTTCTCCTCTA	13	1.41128e-05	0
GGGGCAGCCGTGCAGGCCTCTGAGGAAAGCATTTCAGGCAGCAGAAATCGCA-------AGGGTGAATTCACTAATCTGCTTGCTGTTTCTTTTCCCCTCTA	13	1.41128e-05	0
GGGGCAGCCGTGCAGGCCTCTGAGGAAAGCATTTCAGGCAGCAGAAATCGCAA------AGGGTGAATTCACTAATCTGCTTGCTGTTTCCTTTCTCCTCTA	13	1.41128e-05	0
GGGGCAGCCGTGCAGGCCTCTGAGGAAAGCATTTCAGGCAGCAGAAATCGCAAGCATAG-GGGTGAATTCACCAATCTGCTTGCTGTTTCTTTTCTCCTCTA	13	1.41128e-05	0
GGGGCAGCCGTGCAGGCCTCTGAGGAAAGCATTTCAGGCAGCAGAAATCGCAAGCATAGAGGGTGAATTCACTAATCTGCTCGCTGTTTCTCTTCTCCTCTA	13	1.41128e-05	0
GGGGCAGCCGTGCAGGCCTCTGAGGAAAGCATTTCAGGCAGCAGAAATCGCAAGCATA-AGGGTGAATTCACTAATCTGCTTGCTGTTTCTCTTCTCCTCTA	13	1.41128e-05	0
GGGGCAGCCGTGCAGGCCTCTGAGGAAAGCATTTCAGGCAGCAGAAATCGCA-------AGGGTGAATTCACTAATCTGCTTGCTGTTTCTTCTCTCCTCTA	13	1.41128e-05	0
TGGGCAGCCGTGCAGGCCTCTGAGGAAAGCATTTCAGGCAGCAGAAATCGCAAGCAT--AGGGTGAATTCACTAATCTGCTTGCTGTTTCTTTTCTCCTCTA	13	1.41128e-05	0
GGGGCAGCCGTGCAGGCCTCTGAGGAAAGCATTTCAGGCAGCAGAAATCGC-----------------TCACTAATCTGCTTGCTGTTTCTTTTCTCCTCTA	13	1.41128e-05	0
GGGGCAGCCGTGCAGGCCTCTGAGGAAAGCATTTCAGGCAGCAGAAATCGCGAGCATA------GAATTCACTAATCTGCTTGCTGTTTCTTTTCTCCTCTA	13	1.41128e-05	0
GGGGCAGCCGTGCAGGCCTCTGAGGAAAGCATTTCAGGCAGCAGAAA-----------------G----CACTAATCTGCTTGCTGTTTCTTTTCTCCTCTA	13	1.41128e-05	0
GGGGCAGCCGTGCAGGCCTCTGAGGAAAGCA-TTCAGGCAGCAGAAATCGCAAGCAT--AGGGTGAATTCACTAATCTGCTTGCTGTTTCTTTTCTCCTCTA	13	1.41128e-05	0
GGGGCAGCCGTGCAGGCCTCTGAGGTAAGCATTTCAGGCAGCAGAAATCGCAAGCAT--AGGGTGAATTCACTAATCTGCTTGCTGTTTCTTTTCTCCTCTA	13	1.41128e-05	0
GGGGCAGCCGTGCAGGCCTCTGAGGAAAGCATTTCAGGCAGCAGAAATC----GCAT-----GTGAATTCACTAATCTGCTTGCTGTTTCTTTTCTCCTCTA	13	1.41128e-05	0
GGGGTAGCCGTGCAGGCCTCTGAGGAAAGCATTTCAGGCAGCAGAAATCGCAAGCATAG-GGGTGAATTCACTAATCTGCTTGCTGTTTCTTTTCTCCTCTA	13	1.41128e-05	0
GGGGCAGCCGTGC-GGCCTCTGAGGAAAGCATTTCAGGCAGCAGAAATCGCAAGCATAGAGGGTGAATTCACTAATCTGCTTGCTGTTTCTTTTCTCCTCTA	13	1.41128e-05	0
GGGGCAGCCGTGCAGGCCTCTGAGGAAAGCATTTCAGGCAGCAGAAATCGCAAGCA-----------------AATCTGCTTGCTGTTTCTTTTCTCCTCTA	13	1.41128e-05	0
GGGGCAGCCGTGCAGGCCTCTGAGGAAAGCATTTCAGGCAGCAGAAATCGCAAGCAT--AGGGTGAATTCACTAATCTGTTTGCTGTTTCTTTTCTCCTCTA	13	1.41128e-05	0
GGGGCAGCCGTGCAGGCCTCTGAGGAACGCATTTCAGGCAGCAGAAATCGCAAGCAT--AGGGTGAATTCACTAATCTGCTTGCTGTTTCTTTTCTCCTCTA	13	1.41128e-05	0
GGGGCAGCCGTGCAGGCCTCTGAGGAAAGCATTTCAGGCAGCAGAAATCGCAAGCATAGAGGGTGAATTCACTAATCTGCTTGCTGTTTCTTTTCTCCTCTA	13	1.41128e-05	58GTTCT
GGGGCAGCCGTGCAGGCCTCTGAGGAAAGCATTTCAGGCAGCAGAAATCGCAAGCAT--AGGGTGATTTCACTAATCTGCTTGCTGTTTCTTTTCTCCTCTA	13	1.41128e-05	0
GGGGCAGCCGTGCAGGCCTCTGAGGAAAGCATTTCAGGCAGCAGAAATCGCA------------------------------GCTGTTTCTTTTCTCCTCTA	13	1.41128e-05	0
GGGGCAGCCGTGCAGGCCTCTGAGGAAAGCATTTCAGGCAGCAGAAATCGGAAGCATAGAGGGTGAATTCACTAATCTGCTTGCTGTTTCTTTTCTCCTCTA	13	1.41128e-05	0
GGGGCAGCCGTGCAGGCCTCTGAGGAAAGCATTTCAGGCAGCAGAAATCG---------------------CTAATCTGCTTGCTGTTTCTTCTCTCCTCTA	13	1.41128e-05	0
GGGGCAGCCGTGCAGGCCTCTGAGGAAAGCATTTCAGGCAGCAGAAATCGCAAGCATA-AGGGTGAATTCACTAATCTGCTTGCTGTTTCTTTTCTCCTCTA	13	1.41128e-05	55AGAA61CGC
GGGGCAGCCGTGCAGGCCTCTGAGGGAAGCATTTCAGGCAGCAGAAATCGCAAGC----AGGGTGAATTCACTAATCTGCTTGCTGTTTCTTTTCTCCTCTA	13	1.41128e-05	0
GGGGCAGCCGTGCAGGCCTCTGAGGAAAGCATTTCAGGCAGCAGAAATCGCAAGCATAG----------CACTAATCTGCTTGCTGTTTCCTTTCTCCTCTA	13	1.41128e-05	0
GGGGCAGCCGTGCAGGCCTCTGAGGAAAGCATTTCAGGCAGCAGAAATCGCAAGCATA-AGGGTGAATTCACTAATCTGCTTGCTGTTTCTTTCCTCCTCTA	13	1.41128e-05	0
GGGGCAGCCGTGCAGGCCTCTGAGGAGAGCATTTCAGGCAGCAGAAATCGCAAGCATA------GAATTCACTAATCTGCTTGCTGTTTCTTTTCTCCTCTA	13	1.41128e-05	0
GGGGCAGCCGTGCAGGCCTCTGAGGAAAGCATTTCAGGCAGCAGAAATCGCAAGCATAG-GGGTGAATTCACTAATCTGCTTGCTGTTTCTTTTCTCCTCCA	13	1.41128e-05	0
GGGGCAGCCGTGCAGGCCTCTGAGGAAAGCATTTCAGGCAGCAGAAA-CGCAAGC-------------------ATCTGCTTGCTGTTTCTTTTCTCCTCTA	13	1.41128e-05	0
GGGGCAGCCGTGCAGGCCTCTGAGGAAAGCATTTCAGGCAGCAGAAATCGCAAGCATA-AGGGTGAATTCACTAATCTGCTTGCTGTTTCTTTTCTCCTCTG	13	1.41128e-05	0
GGGGCAGCCGTGCAGGCCTCTGAGGAGAGCATTTCAGGCAGCAGAAATCGCA-----AGAGGGTGAATTCACTAATCTGCTTGCTGTTTCTTTTCTCCTCTA	13	1.41128e-05	0
GGGGCAGCCGTGCAGGCCTCTGAGGAAAGCATTTCAGGCAGCAGAAAT-------ATAGAGGGTGAATTCACTAATCTGCTTGCTGTTTCTTTTCTCCTCTA	13	1.41128e-05	0
GGGGCAGCCGTGCAGGCCTCTGAGGAAAGCATTTCAGGCAGCAGAAGTCGCAAGCATAG--------------AATCTGCTTGCTGTTTCTTTTCTCCTCTA	13	1.41128e-05	0
GGGGCAGCCGTGCGGGCCTCTGAGGAAAGCATTTCAGGCAGCAGAAATCGC--------AGGGTGAATTCACTAATCTGCTTGCTGTTTCTTTTCTCCTCTA	13	1.41128e-05	0
GGGGCAGCCGTCCAGGCCTCTGAGGAAAGCATTTCAGGCAGCAGAAATCGCAAGCATAGAGGGTGAATTCACTAATCTGCTTGCTGTTTCTTTTCTCCTCTA	13	1.41128e-05	0
GGGGCAGCCGTGCAGGCCTCTGAGGAAAGCATTTCAGGCAGCAGAAATCGCAAGCATAGA-----------------TGCTTGC------------------	13	1.41128e-05	0
GGGGCAGCCGTGCAGGCCTCTGAGGAAAGCATTTCAGGCAGCAGAAATCGCAAGC--------TGAATTCACTAATCTGCTTGCTGTTTCTTTTCTCCTCTA	13	1.41128e-05	0
GGGGCAGCCGTGCAGGCCTCTGAGGAAAGCATTTCAGGCAGCAGAAATCGCAAGCATAGAGGGTGAATTCACTAATCTGCTTGCTGTTTCTTTTCTCCTCTA	13	1.41128e-05	59GGTGAATTCAT76AATCT
GGGGCAGCCGTGCAGGCCTC-------------------------------------------TGAATTCACTAATCTGCTTGCTGTTTCTTTTCTCCTCTA	13	1.41128e-05	0
GGGGCAGCCGTGCAGGCCTCTGAGGAAAGCATTTCAGGCAGCAGAAATCGCA-------AGGGTGAATTCACTAATCTGCTTGCTGTTTCTTTTCTCCCCTA	13	1.41128e-05	0
GGGGCAGCCGTGCAGGCCTCTGAGGAAAGCATTTCAGGCAGCAGAAATCGCAAGCATA------GAATTCACTAATCTGCTTGCTGCTTCTTTTCTCCTCTA	13	1.41128e-05	0
GGGGCAGCCGTGCAGGCCTCTGAGGAAAGCATCTCAGGCAGCAGAAATCGCAAGCATA------GAATTCACTAATCTGCTTGCTGTTTCTTTTCTCCTCTA	13	1.41128e-05	0
GGGGCAGCCGTGCAGGCCCCTGAGGAAAGCATTTCAGGCAGCAGAAATCGCAAGCATAG-------ATTCACTAATCTGCTTGCTGTTTCTTTTCTCCTCTA	13	1.41128e-05	0
GGGGCAGCCGTGCAGGCCTCTGAGGAAAGCATTTCAGGCAGCAGAAGTCGCAAGCATA------GAATTCACTAATCTGCTTGCTGTTTCTTTTCTCCTCTA	13	1.41128e-05	0
GGGGCAGCCGTGCAGGCCTCTGAGGAAAGCATTTCAGGCAGCAGAAAT-----------------------------------CTGTTTCTTTTCTCCTCTA	13	1.41128e-05	0
GGGGCAGCCGTGCAGGCCTCTGAGGAAAGCATTTCAGGCAGCAGAAGTCGCAAGCATA-AGGGTGAATTCACTAATCTGCTTGCTGTTTCTTTTCTCCTCTA	13	1.41128e-05	0
GGGGCAGCCGTGCAGGCCTCTGAGGAAAGCATTTCAGGCAGCAGAAATCGCGAGCATAG--------TTCACTAATCTGCTTGCTGTTTCTTTTCTCCTCTA	13	1.41128e-05	0
GGGGCAGCCGTGCAGGCCTCTGAGGAAAGCATTTCAGGCAGCAGAAATCGCAAGCAT--AGGGAGAATTCACTAATCTGCTTGCTGTTTCTTTTCTCCTCTA	13	1.41128e-05	0
GGGGCAGCCGTGCAGGCCTCTGAGGAAAGCATTTCAGGCAGCAGAAATCGC--------AGGGTGAATTCACTAATCTGCTTGCTGTTTCTTTTCTCCCCTA	13	1.41128e-05	0
GGGGCAGCCGTGCAGGCCTCTGAGGAAAGCATTTCAGGCAGCATAAATCGCAAGCAT--AGGGTGAATTCACTAATCTGCTTGCTGTTTCTTTTCTCCTCTA	13	1.41128e-05	0
GGGGCAGCCGTGCAGGCCTCTGAGGAAAGCATTTCAGGCAGCAGAAATCGCAAGC-----------ATTCGCTAATCTGCTTGCTGTTTCTTTTCTCCTCTA	13	1.41128e-05	0
GGGGCAGCCGTGCAGGCCTCTGAGGAAAGCATTTCAGGCAGCAGAAA-C-C--GCA-A-AGGGTGAATTCACTAATCTGCTTGCTGTTTCTTTTCTCCTCTA	13	1.41128e-05	0
GGGGCAGCCGTGCAGGCCTCTGAGGAAAGCATTTCAGGCAGCAGAAATCGCAAGCATAGAGGGTGAATCCACTAATCTGCCTGCTGTTTCTTTTCTCCTCTA	13	1.41128e-05	0
GGGGCAGCCGTGCAGGCCTCTGAGGAAAGCATTTCAGGCAGCAGAAATCGCAAGCATAGAGGGTGAATTCACTAATCTGCTTGCTGTTTCTTTTCTCCTCTA	13	1.41128e-05	59TGCGATTAC
GGGGCAGCCGTGCAGGCCTCTGAGGAAAGCATTTCAGGCAGCAGAAATCGCAAGCATAGAGGGTGAATTCACTAATCTGCTTGCTGTTTCTTTTCTCCTCTA	13	1.41128e-05	59TA
GGGGCAGCCGTGCAGGCCTCTGAGGAAAGCATTTCAGGCAGCAGAAATCGCGAGCATAGAGGGTGAATTCACTAATCTGCTTGCTGTTTCTTTTCTCCCCTA	13	1.41128e-05	0
GGGGCAGCCGTGCAGGCCTCTGAGGAAGGCATTTCAGGCAACAGAAATCGCAAGCATAGAGGGTGAATTCACTAATCTGCTTGCTGTTTCTTTTCTCCTCTA	13	1.41128e-05	0
GGGGCAGCCGTGCAGGCCTCTGAGGAAAGCATTTCAGGCAGCAGAAATCGCAAGCATA----GTGAATTCACTAGTCTGCTTGCTGTTTCTTTTCTCCTCTA	13	1.41128e-05	0
GGGGCAGCCGTGCAGGCCTCTGAGGAAAGCATTTCAGGCAGCAGAAATCGCAAGCATA----GTGAATTCACTAATCTGCTTGCTGTTTCTCTTCTCCTCTA	13	1.41128e-05	0
GGGGCAGCCGTGCAGGCCTCTGAGG-------------------------------------------------ATCTGCTTGCTGTTTCTTTTCTCCTCTA	13	1.41128e-05	0
GGGGCAGCCGTGCAGGCCTCTGAGGAAAGCATTTCAGGCAGCAGAAATCGCAAGCAT--AGGGTGAATTCACTAATCTGCTTGCTGTTTCTTTTTTCCTCTA	13	1.41128e-05	0
GGGGCAGCCGTGCAGGCCTCTGAGGAAAGCATTTCAGGCAGCAGAAATC---------GAGGGTGGATTCACTAATCTGCTTGCTGTTTCTTTTCTCCTCTA	13	1.41128e-05	0
GGGGCAGCCGTGCAGGCCTCTGAGGAAAGCATTTCAGGCAGCAGAAATCGC-AGCA---AGGGTGAATTCACTAATCTGCTTGCTGTTTCTTTTCTCCTCTA	13	1.41128e-05	0
GGGGCAGCCGTGCAGGCCTCTGAGGAAGGCATTTCAGGCAGCAGAAATCGCAAGCATAGAGGGTGAATTCACTAATCTGCTTGCTGTTTCTTCTCTCCTCTA	13	1.41128e-05	0
GGGGCAGCCGTGCAGGCCTCTGAGGAAAGCATTTCAGGCAGCAGAAATCGCAAGCATAGAGGGTGAATTCACTAATCTGCTTGCTGTTGCTTTTCTCCTCTA	13	1.41128e-05	0
GGGGCAGCCGTGCAGGCCTCTGAGGAAAGCATTTCAGGCAGCAGAAATCG--A--AT--AGGGTGAATTCACTAATCTGCTTGCTGTTTCTTTTCTCCTCTA	13	1.41128e-05	0
GGGGCAGCCGTGCAGGCCTCTGAGGAAAGCATTACAGGCAGCAGAAATCGCAAGCAT--AGGGTGAATTCACTAATCTGCTTGCTGTTTCTTTTCTCCTCTA	13	1.41128e-05	0
GGGGCAGCCGTGCAGGCCTCTGAGGAAAGCATTTCAGGCAGCAGAAATCGCAAGCATA------GAATTCACTAATCTGCTTGCCGTTTCTTTTCTCCTCTA	13	1.41128e-05	0
GGGGCAGCCGTGCAGGCCTCTGAGGAAAGCATTTCAGGCAGGAGAAATCGCAAGCATAGAGGGTGAATTCACTAATCTGCTTGCTGTTTCTTTTCTCCTCTA	13	1.41128e-05	0
GGGGCAGCCGTGCAGGCCTCTGAGGAAAGCATTTCAGGCAGCAGAAATCGCAAGCATAGAGGGTGAATTCACTAATCTGCTTGCTGTTTCTTTTCTCCTCT-	12	1.30272e-05	0
GGGGCAGCCGTGCAGGCCTCTGAGGAAAGCATTTCAGGCAGCAGAAATCGCAAG----G-GGGTGAATTCACTAATCTGCTTGCTGTTTCTTTTCTCCTCTA	12	1.30272e-05	0
GGGGCAGCCGTGCAGGCCTCTGAGGAAAGCATTTCAGGCAGCAGACATCGCAAGCAT--AGGGTGAATTCACTAATCTGCTTGCTGTTTCTTTTCTCCTCTA	12	1.30272e-05	0
GGGGCAGCCGTGCAGGCCTCTGAGGAAAGCATTTCAGGCAGCAGAAATCGCAAGCATAGAGGGTGAATTCACTAATCTGCTTGCTGTTTCCTTTCTCCTCTA	12	1.30272e-05	59T
GGGGCAGCCGTGCAGGCCTCTGAGGAAAGCATTTCAGGCAGCAGAAATCGCAAGCATAGAGGGTGAATTCACTAATCTGCTTGCTGTTTCTTTTCTCCTCTA	12	1.30272e-05	57TTCAGGCAGCAGAAATCGCA79CATA
GGGGCAGCCGTGCAGGCCTCTGAGGAAAGCATTTCAGGCAGCAGAA-------------AGGGTGAATTCACTAATCTGCTTGCTGTTTCTTTCCTCCTCTA	12	1.30272e-05	0
GGGGCAGCCGTGCAGGCCTCTGAGGAAAGCATTTCAGGCAGCAGAAATCGCGAGCATA-AGGGTGAATTCACTAATCTGCTTGCTGTTTCTTTTCTCCTCTA	12	1.30272e-05	0
GGGGCAGCCGTGCAGGCCTCTGAGGAAGGCATTTCAGGCAGCAGAAATCGCAAGCATAGAGGGTGAATTCACTAATCTGCTTGCTGTTTCCTTTCTCCTCTA	12	1.30272e-05	0
GGGGCAGCCGTGCAGGCCTCTGAGGAAAGCATTTCAGGCAGCAGAAATCGCAAGCATAGAGGGTGAATTCACTAATCTGCTTGCTGTTTCTTTTCTCCTCTA	12	1.30272e-05	59TGAAA
GGGGCAGCCGTGCAGGCCTCTGAGGAAAGCGTTTCAGGCAGCAGAAATCGCAAGCATAG-GGGTGAATTCACTAATCTGCTTGCTGTTTCTTTTCTCCTCTA	12	1.30272e-05	0
GGGGCAGCCGTGCAGGCCTCTGAGGAAAGCATTTCAGGCAGCAGAAATCGCAAGCATAGAGGGTGAATTCACTAATCTGCTTGCTGTTTCTTTTCTCCTCTA	12	1.30272e-05	59GTGCGATTCACTA
GGGGCAGCCGTGCAGGCCTCTGAGGAAAGCATTTCAGGCAGCAGAAATCGCAAGCATA-AGGGTGAATTCACTAATCCGCTTGCTGTTTCTTTTCTCCTCTA	12	1.30272e-05	0
GGGGCAGCCGTGCAGGCCTCTGAGGAAAGCATTTCAGGCAGCAGAAATCGCAAGCAT--AGGGTGAATTCACTAATCTGCTTGCTGATTCTTTTCTCCTCTA	12	1.30272e-05	0
GGGGCAGCCGTGCAGGCCTCTGAAGAAAGCATTTCAGGCAGCAGAAATCGCAAGCAT--AGGGTGAATTCACTAATCTGCTTGCTGTTTCTTTTCTCCTCTA	12	1.30272e-05	0
GGGGCAGCCGTGCAGGCCTCTGAGGAAAGCATTTCAGGCAGCAGAAATCGCAAGC-T--AGGGTGAATTCACTAATCTGCTTGCTGTTTCTTTTCCCCTCTA	12	1.30272e-05	0
GGGGCAGCCGTGCAGGCCTCTGAGGAAAGC---------------------------AGAGGGTGAATTCACTAATCTGCTTGCTGTTTCTTTTCTCCTCTA	12	1.30272e-05	0
GGGGCAGCCGTGCAGGCCTCCGAGGAAAGCATTTCAGGCAGCAGAAATCGCAAGCATA-AGGGTGAATTCACTAATCTGCTTGCTGTTTCTTTTCTCCTCTA	12	1.30272e-05	0
GGGACAGCCGTGCAGGCCTCTGAGGAAAGCATTTCAGGCAGCAGAAATCGCAAGCATAG-GGGTGAATTCACTAATCTGCTTGCTGTTTCTTTTCTCCTCTA	12	1.30272e-05	0
GGGGCAGCCGTGCAGGCCTCTGAGGAAAGCATTTCAGGCAGCAGAAATCGCA-------AGGGTGAATTCACTAATCTGCCTGCTGTTTCTTTTCTCCTCTA	12	1.30272e-05	0
GGGGCAGCCGTGCAGGCCTCTGAGGAAAGCATTTCAGGCAGCAGAAATCGCAAG------GGGTGAATTCACTAATCTGCTTGCTGTTTCTTTTCTCCTCTA	12	1.30272e-05	0
GGGGCAGCCGTGCAGGCCTCTGAGGAAAGCATTTCGGGCAGCAGAAAT-----------AGGGTGAATTCACTAATCTGCTTGCTGTTTCTTTTCTCCTCTA	12	1.30272e-05	0
GGGGCAGCCGTGCAGGCCTCTGAGGAAAGCATTTCAGGCAGCAGAAATCGCA-----AGAGGGTGAATTCACCAATCTGCTTGCTGTTTCTTTTCTCCTCTA	12	1.30272e-05	0
GGGGCAGCCGTGCAGGCCTCTGAGGAAAGCATTTCAGGCAGCAGAAAT-----------AGGGTGAATTCACTAATCTGCTCGCTGTTTCTTTTCTCCTCTA	12	1.30272e-05	0
GGGGCAGCCGTGCAGGCCTCTGAGGAAAGCATTTCAGGCAGCAGAAATCGCAAGCATA------------AC---------TGCTGTTTCTTTTCTCCTCTA	12	1.30272e-05	0
GGGGCAGCCGTGCAGGCCTCTGAGGAAAGCATTTCAGGCAGCAGAAATCGCAAGCATA------GAATTCACTAATCCGCTTGCTGTTTCTTTTCTCCTCTA	12	1.30272e-05	0
GGGGCAGCCGTGCAGGCCTCTGAGGAAAGCATTTCAGGCAGCAGAAATCGCAAGCATAGAGGGTGAATTCACTAATCTGCTTGCTGTTTCTTTTCTCCTCTA	12	1.30272e-05	59GGCAAGCTT
GGGGCAGCCGTGCAGGCCTCTGAGGAAAGCATTTCGGGCAGCAGAAATCGCAAGCATAGGGGGTGAATTCACTAATCTGCTTGCTGTTTCTTTTCTCCTCTA	12	1.30272e-05	0
GGGGCAGCCGTGCAGGCCTCTGAGGAAAGCATTTCAGGCAGCAGAAATCG----------------------------------------------------	12	1.30272e-05	0
GGGGCCGCCGTGCAGGCCTCTGAGGAAAGCATTTCAGGCAGCAGAAATCGCAAGCAT--AGGGTGAATTCACTAATCTGCTTGCTGTTTCTTTTCTCCTCTA	12	1.30272e-05	0
GGGGCAGCCGTGCAGGCCTCTGAGGAAAGCATTTCAGGCAGCAGAAATCGCAAGCATAGAGGGTGAATTCACTAATCTGCTTGCTGTTTCTTTTCTCCTCTA	12	1.30272e-05	57GAAATCACTAATC72ATTCACCCGATTTCAT
GGGGCAGCCGTGCAGGCCTCTGAGGAAAGCATTTCAGGCAGCAGAAATCGCAAGCAT--AGGGTGAATTCACTAATCTGCGTGCTGTTTCTTTTCTCCTCTA	12	1.30272e-05	0
GGGGCAGCCGTGCAGGCCTCTGAGGAAAGCATTTCAGGCAGCAGAAATCGCA--CATATAGGGTGAATTCACTAATCTGCTTGCTGTTTCTTTTCTCCTCTA	12	1.30272e-05	53CCTATATATAT
GGGGCAGCCGTGCAGGCCTCTGAGGAAAGCATTTCAGGCAGCAGAAATCGCAAGCAT--AGGGTGAATTCACTAATCTGCTTGCTGTTTATTTTCTCCTCTA	12	1.30272e-05	0
GGGGCAGCC-----------------------------------------------------GTGAATTCACTAATCTGCTTGCTGTTTCTTTTCTCCTCTA	12	1.30272e-05	0
GGGGCAGCCGTGCAGGCCTCTGAGGAAAGCATTTCAGGCAGCAGAAA----------------------CACTAATCTGCTTGCTGTTTCTTTTCTCCTCTA	12	1.30272e-05	0
GGGGCAGCCGTGCAGGCCTCTGAGGAAAGCATTTCAGGCAGCAGAAATCGCA-----AGAGGGTGAATTCACTAATCTGCTTGCTGTTTCCTTTCTCCTCTA	12	1.30272e-05	0
GGGGCAGCCGTGCAGGCCTCTGAGGAAAGCATTTCAGGCAGCAGAAATCGCAAGCATAGAGGGTGAATTCACTAATCTGCTTGCTGTTTCTTTTCTCCTCTA	12	1.30272e-05	59GGTGAATT
GGGGCAGCCGTGCAGGCCTCTGAGGAAAGCATTTCAGGCAGCAGAAATCGCAAGCATAGA-GGTGAATTCACTAATCTGCTTGCTGTTTCTTTTCTCCTCTA	12	1.30272e-05	58AAC62CATTC
GGGGCAGCCGTGCAGGCCTCTGAGGAAAGCATTTCAGGCAGCAGAAATCGCAAGCATAG-----GAATTCACTAATCTGCTTGCTGTTTCCTTTCTCCTCTA	12	1.30272e-05	0
GGGGCAGCCGTGCAGGCCTCTGAGGAAAGCATTTCAGGCAGCAGAAATCGCAAGCATA-AGGGTGAATTCACTAATCTGCTTGCTGTTTCTTTTCTCCCCTA	12	1.30272e-05	0
GGGGCAGCCGTGCAGGCCTCTGAGGAAAGCATTTCAAGCAGCAGAAATCGCAAGCAT--AGGGTGAATTCACTAATCTGCTTGCTGTTTCTTTTCTCCTCTA	12	1.30272e-05	0
GGGGCAGCCGTGCAGGCCTCTGAGGAAAGCATTTCAGGCAGCAGAAATCGCA-------AGGGTGGATTCACTAATCTGCTTGCTGTTTCTTTTCTCCTCTA	12	1.30272e-05	0
GGGGCAGCCGTGCAGGCCTCTGAGGACAGCATTTCAGGCAGCAGAAATCGCAAGCATAG-GGGTGAATTCACTAATCTGCTTGCTGTTTCTTTTCTCCTCTA	12	1.30272e-05	0
GGGGCAGCCGTGCAGGCCTCTGAGGAAAGCATTTCAGGCAGCAGAAATCGCAAGCATAGAGGGTGAATTCACTAATGTGCTTGCTGTTTCTTTTCTCCTCTA	12	1.30272e-05	0
GGGGCAGCCGTGCAGGCCTCTGAGGAAAGCATTTCAGGCAGCAGAAATCGCAAGCATA-AGGGTGAATTCACTAATCTGCTTGCTGTCTCTTTTCTCCTCTA	12	1.30272e-05	0
GGGGCAGCCGTGCAGGCCTCTGAGGAAAGCATTTCAGGGAGCAGAAATCGCAAGCATAGAGGGTGAATTCACTAATCTGCTTGCTGTTTCTTTTCTCCTCTA	12	1.30272e-05	0
GGGGCAGCCGTGCAGGCCTCTGAGGAAAGCATTTCAGGCAGCAGAAATCGCAAGCAT----------TTCA------T-CTTGCTGTTTCTTTTCTCCTCTA	12	1.30272e-05	0
GGGGCAGCCGTGCAGGCCTCTGAGGAAAGCATTTCAGGCAGCAGAAATCGCAAGCATA----GTGAATTCACTAATCTGCTTGCTGTTTCTTTTCTCCTCTA	12	1.30272e-05	59TT
GGGGCAGCCGTGCAGGCCTCTGAGGAAAGCATTTCAGGCAGCAGAAATCGCAAGCATAG-GGGTGAATTCACTAATCTGCTTGCTGTCTCTTTTCTCCTCTA	11	1.19416e-05	0
GGGGCAGCCGTGCAGGCCTCTGAGGAAAGCATTTCAGGCGGCAGAAATCGCAAGCATAGAGGGTGAATTCACTAATCTGCTTGCTGTTTCCTTTCTCCTCTA	11	1.19416e-05	0
GGGGCAGCCGTGCAGGCCTCTGAGGAAAGCATTTCAGGCAGCAGAAATCGCAAGCATTG-GGGTGAATTCACTAATCTGCTTGCTGTTTCTTTTCTCCTCTA	11	1.19416e-05	0
GGGGCAGCCGTGCAGGCCTCTGAGGGAAGCATTTCAGGCAGCAGAAATCGCAAGCATAG-GGGTGAATTCACTAATCTGCTTGCTGTTTCTTTTCTCCTCTA	11	1.19416e-05	0
GGGGCAGCCGTGCAGGCCTCTGAGGAAAGCATTTCAGGCAGCAGAAATCGCAAGCATAGAGGGTGAATTCACTAATCTGCTTGCTGTTTCTTTTCTCCTCTA	11	1.19416e-05	58GGT
GGGGCAGCCGTGCAGGCCTCTGAGGAAAGCATTTCAGGCAGCAGAAATCGCAAGCATA----GTGAATTCACTAATCTGCTTGCTGTCTCTTTTCTCCTCTA	11	1.19416e-05	59T
GGGGCAGCCGTGCGGGCCTCTGAGGAAAGCATTTCAGGCAGCAGAAATCGCAAGCATAG-------------TAATCTGCTTGCTGTTTCTTTTCTCCTCTA	11	1.19416e-05	0
GGGGCAGCCGTGCAGGCCTCTGAGGAAAGCATTTCAGGCAGCAGAAATCGCAAGCATA---GGTGAATCCACTAATCTGCTTGCTGTTTCTTTTCTCCTCTA	11	1.19416e-05	0
GGGGCAGCCGTGCAGGCCTCTGAGGAAAGCACTTCAGGCAGCAGAAATCGCAAGCATAGAGGGTGAATTCACTAATCTGCTTGCTGTTTCTTTCCTCCTCTA	11	1.19416e-05	0
AGGGCAGCCGTGCAGGCCTCTGAGGAAAGCATTTCAGGCAGCAGAAATCGCA-------AGGGTGAATTCACTAATCTGCTTGCTGTTTCTTTTCTCCTCTA	11	1.19416e-05	0
GGGGCAGCCGTGCAGGCCTCTGAGGAAAGCATTTCAGGCAGCAGAAATCGCAAGCAT--AGGGTGAATTAACTAATCTGCTTGCTGTTTCTTTTCTCCTCTA	11	1.19416e-05	0
GGGGCAGCCGTGCAGGCCTCTGAGGAAAGCATTTCAGGCAGCAGAAATCGCAAGCATA--------------T-ATCTGCTTGCTGTTTCTTTTCTCCTCTA	11	1.19416e-05	0
GGGGCAGCCGTGCAGGCCTCTGAGGAAAGCATTTCAGGCAGCAGA--------------AGGGTGAATTCACTAATCTGCTTGCTGTTTCTTTTCCCCTCTA	11	1.19416e-05	0
GGGGCAGCCGTGCAGGCCTCTGAGGAAAGCATTTCAGGCAGCAGAAATCGCAAGCATA----GTGAATTCACTAATCTGCTTGCTGTCTCTTTTCTCCTCTA	11	1.19416e-05	0
GGGGCAGCCGTGCAGGCCTCTGAGGAAAGCATTTCAGGCAGCAGAAATCGCAAGCATAGA--------------------TTGCTGTTTCTTTTCTCCTCTA	11	1.19416e-05	0
GGGGCAGCCGTGCAGGCCTCTGAGGAAGGCATTTCAGGCAGCAGAAATCGCAAGCATA----GTGAATTCACTAATCTGCTTGCTGTTTCTTTTCTCCTCTA	11	1.19416e-05	0
GGGGCAGCCGTGCAGGCCTCTGAGGAAAGCATTTCAGGCAGCAGAAATCGCAAGCATA----GT--ATTCACTAATCTGCTTGCTGTTTCTTTTCTCCTCTA	11	1.19416e-05	61C
GGGGCAGCCGTGCAGGCCTCTGAGGAAAGCATTTCAGGCAGCAGAAGTCGCAAGCATAGAGGGTGAATTCACTAATCTGCTTGCTGTTTCCTTTCTCCTCTA	11	1.19416e-05	0
GGGGCAGCCGTGCAGGCCTCTGAGGAAAGCATTTCAGGCACCAGAAATCGCAAGCATAGAGGGTGAATTCACTAATCTGCTTGCTGTTTCTTTTCTCCTCTA	11	1.19416e-05	0
GGGGCAGCCGTGGAGGCCTCTGAGGAAAGCATTTCAGGCAGCAGAAATCGCAAGCATAGAGGGTGAATTCACTAATCTGCTTGCTGTTTCTTTTCTCCTCTA	11	1.19416e-05	0
GGGGCAGCCGTGCAGGCCTCTGAGGAAAGCATTTCAGGCAGCAGAAATCGCAAGCATAGAGGGTGAATTCACTGATCTGCTTGCTGTTTCCTTTCTCCTCTA	11	1.19416e-05	0
GGGGCAGCCGTGCAGGCCTCTGAGGAAAGCATTTCAGGCAGCAGAAATCGCA-------AGGGTGAATTCACTAATCTGCTTGCTGTTTCTTTTCTACTCTA	11	1.19416e-05	0
GGGGCAGCCGTGCAGGCCTCTGAGGAAAGCATTTCAGGCAGCAGAAATCGCAAG----GAGGGTGAATTCACTAATCTGCTTGCTGTTTCTTTTCTCCTCTA	11	1.19416e-05	0
GGGGCAGCCGTGCAGGGCTCTGAGGAAAGCATTTCAGGCAGCAGAAATCGCAAGCATAGAGGGTGAATTCACTAATCTGCTTGCTGTTTCTTTTCTCCTCTA	11	1.19416e-05	0
GGGGCAGCCGTGCAGGCCTCTGAGGAAAGCATTTCAGGCAGCAGAAATCGCAAGCATAG---------TCACTAATCTGCTTGCTGTTTCTTCTCTCCTCTA	11	1.19416e-05	0
GGGGCAGCCGTGCAGGCCTCTGAGGAAAGCATTTCGGGCAGCAGAAATCGCA-------AGGGTGAATTCACTAATCTGCTTGCTGTTTCTTTTCTCCTCTA	11	1.19416e-05	0
GGGGCAGCCGTGCAGGCCTCTGAGGAAAGCATTTCAGGCAGCAGAAATCGCAAGCATAGA----------ACTAATCTGCTTGCTGTTTCTTTTCTCCTCTA	11	1.19416e-05	0
GGGGCAGCCGTGCAGGCCTCTGAGGAAAGCATTTCAGGCAGCAGAAATCGCAAGCA---AGGGTGAATTCACTAATCTGCTTGCTGTCTCTTTTCTCCTCTA	11	1.19416e-05	0
GGGGCAGCCGTGCAGGCCTCTGAGGAAGGCATTTCAGGCAGCAGAAAT-----------AGGGTGAATTCACTAATCTGCTTGCTGTTTCTTTTCTCCTCTA	11	1.19416e-05	0
GGGGCAGCCGTGCAGGCCTCTGAGGAAAGCATTTCAGGCAGCAGAAATCGCA-------AGGGTGAATTCACTAATCTGCTTGCTGTTTCTCTTCTCCTCTA	11	1.19416e-05	0
GGGGCAGCCGTGCAGGCCTCTGAGGAAAGCATTTCAGGCAGCAGAAATCGCAAGCATA---------------AATCTGCTTGCTGTTTCTTTTCTCCTCTA	11	1.19416e-05	0
GGGGCAGCCGTGCAGGCCTCTGAGGAAAGCATTTCAGGCAGCAGAAATCGCA-----AGAGGGTGAATTCACTAATCTGCCTGCTGTTTCTTTTCTCCTCTA	11	1.19416e-05	0
GGGGCAACCGTGCAGGCCTCTGAGGAAAGCATTTCAGGCAGCAGA--------------------AATTCACTAATCTGCTTGCTGTTTCTTTTCTCCTCTA	11	1.19416e-05	0
GGGGCAGCCGTGCAGGCCTCTGAGGAAAGCATTTCAGGTAGCAGAAATCGCAAGCATAG-GGGTGAATTCACTAATCTGCTTGCTGTTTCTTTTCTCCTCTA	11	1.19416e-05	0
GGGGCAGCCGTGCAGGCCTCTGAGGAAAGCATTTCAGGCAGCAGAAATCGCAAGCAT--AGGGTGAATTCACTAATCTGCTTGCTGTTTCTTTTCTACTCTA	11	1.19416e-05	0
GGGGCAGCCGTGCAGGCCTCTGGGGAAAGCATTTCAGGCAGCAGAAATCGCA-------AGGGTGAATTCACTAATCTGCTTGCTGTTTCTTTTCTCCTCTA	11	1.19416e-05	0
GGGGCAGCCGTGCAGGCCTCTGAGGAAAGCATTTCAGGCAGCAGAAATCGCAAGCATA------GAATTCACTAATCTGCCTGCTGTTTCTTTTCTCCTCTA	11	1.19416e-05	0
GGGGCAGCCGTGCAGGCCTCTGAGGAAAGCATTTCAGGCAGCAGAAATCGCAAGCAT--AGGGTGAATTCACTAATCTGCTTGCTGTTTCTTTTCTCCTCTA	11	1.19416e-05	38CAGCAGAAAT
GGGGCAGCCGTGCAGGCCTCTGAGGAAAGCCTTTC------------------------AGGGTGAATTCACTAATCTGCTTGCTGTTTCTTTTCTCCTCTA	11	1.19416e-05	0
GGGGCAGCCGTGCAGGCCTCTGAGGAAAGCATTTCAGGCAGCAGAAATCGCAAGCATA----GTGAATTCGCTAATCTGCTTGCTGTTTCTTTTCTCCTCTA	11	1.19416e-05	0
GGGGCAGCCGTGCAGGCCTCTGAGGAAAGCATTTCAGGCAGCAGAGATCGCAAGCATA------GAATTCACTAATCTGCTTGCTGTTTCTTTTCTCCTCTA	11	1.19416e-05	0
GGGGCAGCCGAGCAGGCCTCTGAGGAAAGCATTTCAGGCAGCAGAAATCGCAAGCAT--AGGGTGAATTCACTAATCTGCTTGCTGTTTCTTTTCTCCTCTA	11	1.19416e-05	0
GGGGCAGCCGTGCAGGCCTCTGAGGAAAGCATTTCAGGCAGCAGAAATCGCAA-----------------------CTGCTTGCTGTTTCTTTTCTCCTCTA	11	1.19416e-05	0
GGGGCAGCCGTGCAGGCCTCTGAGGAAAGCACTTCAGGCAGCAGAAATCGCAAGCATAGAGGGTGAATTCACTAATCTGCTTGCTGTTTCTTTTCTCCTCTA	11	1.19416e-05	59T
GGGGCAGCCGTGCAGGCCTCTCAGGAAAGCATTTCAGGCAGCAGAAATCGCAAGCAT--AGGGTGAATTCACTAATCTGCTTGCTGTTTCTTTTCTCCTCTA	11	1.19416e-05	0
GGGGCAGCCGTGCAGGCCTCTGAGGAAAGCATTTCAGGCAGCAGAAAT-----------AGGGTGAATTCACTAATCTGCTTGCTGCTTCTTTTCTCCTCTA	11	1.19416e-05	0
GGGGCAGCCGTGCAGGCCTCTGAGGAAAGCATTTCAGGCAGCAGAAATCGCA-----AGAGGGTGAATTCACTAATCTGCTTGTTGTTTCTTTTCTCCTCTA	11	1.19416e-05	0
GGGGCAGCCGTGCAGGCCTCTGGGGAAAGCATTTCAGGCAGCAGAAATCGCAAGCATA-AGGGTGAATTCACTAATCTGCTTGCTGTTTCTTTTCTCCTCTA	11	1.19416e-05	0
GGGGCAGCCGTGCAGGCCTCTGAGGAAAGCATTTCAGGCAGCAGAAATCGCAAGCATAG----------CACTAATCTGCTTGCTGTTTTTTTTCTCCTCTA	11	1.19416e-05	0
GGGGCAGCCGTGCGGGCCTCTGAGGAAAGCATTTCAGGCAGCAGAAATCGCA-----AGAGGGTGAATTCACTAATCTGCTTGCTGTTTCTTTTCTCCTCTA	11	1.19416e-05	0
GGGGCAGCCGTGCAGGCCTCTGAGGAAAGCATTTCAGGCAGCAGAAATCGCAAGCATAG-GGGTGAATTCACTAATCTGCTTGTTGTTTCTTTTCTCCTCTA	11	1.19416e-05	0
GGGGCAGCCGTGCAGGCCTCTGGGGAAAGCATTTCAGGCAGCAGAAATCGCA-----AGAGGGTGAATTCACTAATCTGCTTGCTGTTTCTTTTCTCCTCTA	11	1.19416e-05	0
GGGGCAGCCGTGCAGGCCTCTGAAGAAAGCATTTCAGGCAGCAGAAATCGCAAGCATAGAGGGTGAATTCACTAATCTGCTTGCTGTTTCTTTTCTCCTCTA	11	1.19416e-05	59T
GGGGCAGCCGTGCAGGCCTCTGAGGAAAGCATTTCAGGCA---------------------------------------------GTTTCTTTTCTCCTCTA	11	1.19416e-05	0
GGGGCAGCCGTGCAGGCCTCTGAGGAAAGCATTTCAGGCAGCAGAAATCGCAAGCATA-AGGGTGGATTCACTAATCTGCTTGCTGTTTCTTTTCTCCTCTA	11	1.19416e-05	0
GGGGCAGCCGTGCAGGCCTCTGAGGAAAGCATTTCAGGCAGCAG--------AG-AT--AGGGTGAATTCACTAATCTGCTTGCTGTTTCTTTTCTCCTCTA	11	1.19416e-05	0
GGGGCAGCCGTGCAGGCCTCTGAGGAAAGCATTTCAGGCAGCAGAAATCGCAAGCAT--AGGGTGAATTCACTAATCTGCTTGCTGTTTCTTTTATCCTCTA	11	1.19416e-05	0
GGGGCAGCCGTGCAGGCCTCTGAGGAAAGCACTTCAGGCAGCAGAAATCGCAAGCATA------GAATTCACTAATCTGCTTGCTGTTTCTTTTCTCCTCTA	11	1.19416e-05	0
GGGGCAGCCGTGCAGGCCTCTGAGGAAAGCATTTCAGGCAGCAGAAATCGCAAGCATAG-GGGTGAATTCACTAATCTGCTTGCCGTTTCTTTTCTCCTCTA	11	1.19416e-05	0
GGGGCAGCCGTGCAGGCCTCTGAGGAAAGCATTTCAGGCAGCAGAAATCGCGAGCATAG-----GAATTCACTAATCTGCTTGCTGTTTCTTTTCTCCTCTA	11	1.19416e-05	0
GGGGCAGCCGTGCAGGCCCCTGAGGAAAGCATTTCAGGCAGCAGAAATCGCAAGCATA-AGGGTGAATTCACTAATCTGCTTGCTGTTTCTTTTCTCCTCTA	11	1.19416e-05	0
GGGGCAGCCGTGCAGGCCTCTGAGGAAAGCATTTCAGGCAGCAGAAATCGCAAGCATA-AGGGTGAATTCACTAACCTGCTTGCTGTTTCTTTTCTCCTCTA	11	1.19416e-05	0
GGGGCAGCCGTGCAGGCCTCTGAGGAAAGCATTTCAGGCAGCAGAAATCGCAAGCA---A-----AATTCACTAATCTGCTTGCTGTTTCTTTTCTCCTCTA	11	1.19416e-05	0
GGGGCAGCCGTGCAGGCCTCTGAGGAAGGCATTTCAGGCAGCAGAAATCGCAAGCA------------TCACTAATCTGCTTGCTGTTTCTTTTCTCCTCTA	11	1.19416e-05	0
GGGGCAGCCGCGCAGGCCTCTGAGGAAAGCATTTCAGGCAGCAGAAATCGCAAGCATAGAGGGTGAATTCACTAATCTGCTTGCTGTTCCTTTTCTCCTCTA	11	1.19416e-05	0
GGGGCAGCCGTGCAGGCCTCTGAGGAAAGCATTTCAGGCAGCAGAAATCGCAAGCATAGAGGGTGAATTCACTAATCTGCTTGCTGTTTCTTTTCTCCTCTA	11	1.19416e-05	59CGTTGCGATTCATAGGGTGAATTCAT
GGGGCAGCCGTGCAGGCCTCTGAGGAAAGCATTTAAGGCAGCAGAAATCGCAAGCAT--AGGGTGAATTCACTAATCTGCTTGCTGTTTCTTTTCTCCTCTA	11	1.19416e-05	0
GGGGCAGCCGTGCAGGCCTCTGAGGAAAGCATTTCAGGCAGCAGAAATCGCA-------AGGGTGAACTCACTAATCTGCTTGCTGTTTCTTTTCTCCTCTA	11	1.19416e-05	0
GGGGCAGCCGTGCAGGCCTCTGAGGAAAGCATTTCAGGCAGCAGAGATCGCAAGCATAGAGGGTGAATTCACTAATCTGCTTGCTGTTTCTTTTCTCCTCTA	11	1.19416e-05	59T
GGGGCAGCCGTGCAGGCCTCTGAGGAAAGCACTTCAGGCAGCAGAAATCGCAAGCATAGAGGGTGAATTCACTAATCTGCTTGCCGTTTCTTTTCTCCTCTA	11	1.19416e-05	0
GGGGCAGCCGTGCAGGCCTCTGAGGAAAGCATTTCAGGCAGCAGAAATCGCAAGCATA----GTGAATTCACTAATCTGCTTGCTGCTTCTTTTCTCCTCTA	11	1.19416e-05	0
GGGGCAGCCGTGCAGGCCTCTGAGGAAAGCATTTCAGGCAGCAGAAATCGCAAGCATA------GAA--CACTA--------------------------TA	11	1.19416e-05	62C
GGGGCAGCCGTGCAGGCCTCTGAGGAAAGCATTTCAGGCAACAGAAATCGCAAGCATAG-GGGTGAATTCACTAATCTGCTTGCTGTTTCTTTTCTCCTCTA	11	1.19416e-05	0
GGGGCAGCCGTGCAGGCCTCTGAGGAAAGCATTTCAGGCAGCAGAAATCGCAAGCAT--AGGGTGAATTCACTAATCTGCTTGCTGTTTCTTTACTCCTCTA	11	1.19416e-05	0
GGGGCAGCCGTGCAGGCCTCTGAGGAAAGCATTTCAGGCAGCAGAAATCGC--G---AGAGGGTGAATTCACTAATCTGCTTGCTGTTTCTTTTCTCCTCTA	11	1.19416e-05	0
GGAGCAGCCGTGCAGGCCTCTGAGGAAAGCATTTCAGGCAGCAGAAATCGCAAGCATA------GAATTCACTAATCTGCTTGCTGTTTCTTTTCTCCTCTA	11	1.19416e-05	0
GGGGCAGCCGTGCAGGCCTCTGAGGAAAGCATTTCAGGCAGTAGAAATCGCAAGCATAG-----------------CTGCTTGCTGTTTCTTTTCTCCTCTA	11	1.19416e-05	0
GGGGCAGCCGTGCAGGCCTCTGAGGAAAGCATTTCAGGCAGCAGAAATTGCAAGCATAG-GGGTGAATTCACTAATCTGCTTGCTGTTTCTTTTCTCCTCTA	11	1.19416e-05	0
GGGACAGCCGTGCAGGCCTCTGAGGAAAGCATTTCGGGCAGCAGAAATCGCAAGCATAGAGGGTGAATTCACTAATCTGCTTGCTGTTTCTTTTCTCCTCTA	11	1.19416e-05	0
GGGGCAGCCGTGCAGGCCTCTGAGGAAAGCACTTCAGGCAGCAGAAATCGCA-----AGAGGGTGAATTCACTAATCTGCTTGCTGTTTCTTTTCTCCTCTA	11	1.19416e-05	0
GGGGCAGCCGTGCAGGCCTCTGAGGAAAGCATTTCAGGCAGCAGAAATCGCA-------AGGGTGAATTCACTGATCTGCTTGCTGTTTCTTTTCTCCTCTA	11	1.19416e-05	0
GGGGCAGCCGTGCAGGCCTCTGAGGA---------------------------------------AATTCACTAATCTGCTTGCTGTTTCTTTTCTCCTCTA	11	1.19416e-05	0
GGGGCAGCCGTGCAGGCCTCTGAGGAAAGCATTTCAGGCAGCAGAAATCGCAAGCATA-AGGGTGAACTCACTAATCTGCTTGCTGTTTCTTTTCTCCTCTA	11	1.19416e-05	0
GGGGCAGCCGTGCAGGCCTCTGAGGGAAGCATTTCAGGCAGCAGAAATCGCAAGCATAGA--GTGAATTCACTAATCTGCTTGCTGTTTCTTTTCTCCTCTA	11	1.19416e-05	58TGC62ATT
GGGGCAGCTGTGCAGGCCTCTGAGGAAAGCATTTCAGGCAGCAGAAATCGCAAGCATAGAGGGTGAATTCACTAATCTGCTTGCTGTTTCTTTTCTCCTCTA	11	1.19416e-05	59A
GGGGCAGCCGTGCAGGCCTCTGAGGAAAGCATTTCAGGCAGCAGAAATCGCAAGCATA---GGTGAATTCACTAATCTGCTTGCTGTTTCCTTTCTCCTCTA	11	1.19416e-05	0
GGGGCAGCCGTGCAGGCCTCTGAGGAAAGCATTTCAGGCAGCAGAAATCGCAAGCATAGAGGGTGAATTCACTAATCTGCTTGCTGCTTCCTTTCTCCTCTA	10	1.0856e-05	0
GGGGCAGCCGTGCAGGCCTCTGAGGAAGGCATTTCAGGCAGCAGAAACCGCAAGCATAGAGGGTGAATTCACTAATCTGCTTGCTGTTTCTTTTCTCCTCTA	10	1.0856e-05	0
GGGGCAGCCGTGCAGGCCCCTGAGGAAAGCATTTCAGGCAGCAGAAATCGCA-----AGAGGGTGAATTCACTAATCTGCTTGCTGTTTCTTTTCTCCTCTA	10	1.0856e-05	0
GGGGCAGCCGTGCAGGCCTCTGAGGAAAGCATTTCAGGCAGCGGAAATCGCAAGCATA-AGGGTGAATTCACTAATCTGCTTGCTGTTTCTTTTCTCCTCTA	10	1.0856e-05	0
GGGGCAGCCGTGCAGGCCTCTGAGGAAAGCATTTC-------------------------------ATTCACTAATCTGCTTGCTGTTTCTTTTCTCCTCTA	10	1.0856e-05	0
GGGGCAGCCGTGCAGGCCTCTGAGGAAAGCAGTTCAGGCAGCAGAAATCGCAAGCATAG---------TCACTAATCTGCTTGCTGTTTCTTTTCTCCTCTA	10	1.0856e-05	0
GGGGCAGCCGTGCAGGCCTCTGAGGAAAGCATTTCAGGCAGCAGAAATCGCAAGC-----------ATTCACTAATCTGCTTGCTGTTTCCTTTCTCCTCTA	10	1.0856e-05	0
GGGGCAGCCGTGCAGGCCTCTGAGGGAAGCATTTCAGGCAGCAGAAATCGCAAGCATAGAGGGTGAATTCACTAATCTGCTTGCTGTTTCTTCTCTCCTCTA	10	1.0856e-05	0
GGGGCAGCCGTGCAGGCCTCTGAGGAAAGCATTTCAGGCAGCAGAAATCGCAAGCATA------GAATTCGCTAATCTGCTTGCTGTTTCTTTTCTCCTCTA	10	1.0856e-05	0
GGGGCAGCCGTGCAGGCCTCTGAGGAAAGCATTTCAGGCAGCACAAATCGCAAGCATA----GTGAATTCACTAATCTGCTTGCTGTTTCTTTTCTCCTCTA	10	1.0856e-05	0
GGGGCAGCCGTGCAGGCCTCTGAGGAAAGCATTTCAGGCAGCAGAAATCGCA-------AGGGTGAATTCACTAATCTGCTTGCTGTTTCTTTCCTCCTCTA	10	1.0856e-05	0
GGGGCAGCCGTGCAGGCCTCTGAGGAAAGCATTTCAGGCAGCAGAAATCGCAAGCATA----GTGAATTCACTAATCTGCTTGCTGTTTCTTTTCCCCTCTA	10	1.0856e-05	0
GGGGCAGCCGTGCAGGCCTCTGAGGAAAGCATTTCAGGCAGCAGAAATCGCAAGCATAG-----GAATCCACTAATCTGCTTGCTGTTTCTTTTCTCCTCTA	10	1.0856e-05	0
GGGGCAGCCGTGCAGGCCTCTGAGGAAAGCATTTCAGGCAGCAGAAATCGCAAGCAT--AGGGTGAATTCACTAATCTGCTTGCTGTTTCTATTCTCCTCTA	10	1.0856e-05	0
GGGGCAGCCGTGCAGGCCTCTGAGGAAAGCATTTCAGGCAGCAGAAA-----------------------------------------TCTTTTCTCCTCTA	10	1.0856e-05	0
GGGGCAGCCGTGCAGGC---------------------------------------------------------A--TGCTTGCTGTTTCTTTTCTCCTCTA	10	1.0856e-05	0
GGGGCAGCCGTGCAGGCCTCTGAGGAAAGCATTTCAGGCAGCAGAAATCGCA-----AGAGGGTGAATCCACTAATCTGCTTGCTGTTTCTTTTCTCCTCTA	10	1.0856e-05	0
GGGGCAGCCGTGCAGGCCTCTGAGGAAAGCATTTCAGGCAGCAGAAATCGCA-------AGGGTGAATTCACTAATCTGCTTGCCGTTTCTTTTCTCCTCTA	10	1.0856e-05	0
CGGGCAGCCGTGCAGGCCTCTGAGGAAAGCATTTCAGGCAGCAGAAATCGCAAGCATAGAGGGTGAATTCACTAATCTGCTTGCTGTTTCTTTTCTCCTCTA	10	1.0856e-05	0
GGGGCAGCCGTGCAGGCCTCTGAGGAAAGCATTTCAGGCAGCAGAAATCGC------AG-GGGTGAATTCACTAATCTGCTTGCTGTTTCTTTTCTCCTCTA	10	1.0856e-05	0
GGGGCAGCCGTGCAGGCCTCTGAGGAAAGCATTTCAGGCAGCAGAAATCGCAAGC-------------------ATC-GCTTGCTGTTTCTTTTCTCCTCTA	10	1.0856e-05	0
GGGGCAGCCGTGCAGGCCTCTGAGGAAAGCATTTCAGGCAGCAGAAATCGCAAGCATA-----T--ATTCACTAATCTGCTTGCTGTTTCTTTTCTCCTCTA	10	1.0856e-05	0
GGGGCAGCCGTGCAGGCCTCTGAGGAAAGCATTTCAGGCAGCAGAAATCGCAAGCAT--AGGGTGAATTCACTAATCTGCTTGCTGTTTCTTTTCTCCTCTT	10	1.0856e-05	0
GGGGCAGCCGTGCAGGCCTCTGAGGAAAGCATTTCAGGCAGCAGAAATCGCAAGCATAGAGGGTGAATTCACTAATCTGCTTGCTGTTTCTTTTCTCCTCTA	10	1.0856e-05	57AGATGCGCACCTGTAGTACAGCTACTCGGGAGGGTG
GGGGCAGCCGTGCAGGCCTCTGAGGAAAGCATTTCAGGCAGCAGAAATCGCAAGCAT--AGGGTGAATTCATTAATCTGCTTGCTGTTTCTTTTCTCCTCTA	10	1.0856e-05	0
GGGGCAGCCGTGCAGGCCTCTGAGGAAAGCATTTCAGGCA-C------C-CAAGCA--------G-ATTCACTAATCTGCTTGCTGTTTCTTTTCTCCTCTA	10	1.0856e-05	43T
GGGGCAGCCGTGCAGGCCTCCGAGGAAAGCATTTCAGGCAGCAGAAATCGCAAGCATA----GTGAATTCACTAATCTGCTTGCTGTTTCTTTTCTCCTCTA	10	1.0856e-05	0
GGGGCAGCCGTGCAGGCCTCTGAGGAAAGCATTTCGGGCAGCAGAAATCGCGAGCATAG-GGGTGAATTCACTAATCTGCTTGCTGTTTCTTTTCTCCTCTA	10	1.0856e-05	0
GGGGCAGCCGTGCAGGCCTCTGAGGAAAGCATTTCAGGCAGCAGAAATCGCAAGCATA------GAATTCACTAATCTGCTTGCTGTTTCTCTTCTCCTCTA	10	1.0856e-05	0
GGGGCAGCCGTGCAGGCCTCTGAGGAAAGCATTTCAGGCAGCAGAAATCGCAAGCATAGAGGGTGAATTCACTAATCTGCTTGCTGTTTCTTTTCTCCTCTA	10	1.0856e-05	59GGTGCAATTCAT
GGGGCAGCCGTGCAGGCCTCTGAGGAAAGCATTTCAGGCAGCAGAAATCGCAA--A-A-AGGGTGAATTCACTAATCTGCTTGCTGTTTCTTTTCTCCTCTA	10	1.0856e-05	0
GGGGCAGCCGTGCAGGCCTCTGAGGAAAGCATTTCAGGCAGCAGAAATCGC-AGCAT--AGGGTGAATTCACTAATCTGCTTGCTGTTTCTTTTCTCCTCTA	10	1.0856e-05	0
GGGGCAGCCGTGCAGGCCTCTGAGGAAAGCATTTCAGGCAGCAGAAATCGCAAGCAT--AGGGTGAATTCACTAATCTGCTTGCTGGTTCTTTTCTCCTCTA	10	1.0856e-05	0
GGGGCAGCCGTGCAGGCCTCTGAGGAAAGCATTTCAGGCAGCAGAAATCGCAAGCAT--AGGGTGAATTCACTTATCTGCTTGCTGTTTCTTTTCTCCTCTA	10	1.0856e-05	0
GGGGCAGCCGTGCAGGCCTCTGAGGAAAGCATTTCAGGCAGCAGAAATCGCAAGCATAGAGGGTGAATTCACTAATCTGCTTGCTGTTTCTTTTCTCGTCTA	10	1.0856e-05	0
GGGGCAGCCGTGCAGGCCTCTGAGGAAAGCATTTCAGG-AGCAGAAATCGCAAGCATAGAGGGTGAATTCACTAATCTGCTTGCTGTTTCTTTTCTCCTCTA	10	1.0856e-05	39G
GGGGCAGCCGTGCAGGCCTCTGAGGAAAGCATTTCAGGCAGCAGAAATCGCAAGCA-AAAGGGTGAATTCACTAATCTGCTTGCTGTTTCTTTTCTCCTCTA	10	1.0856e-05	0
GGGGCAGCCGTGCAGGCCTCTGAGGAAAGCATTTCAGGCAGCAGAAATCGCA-------AGGGTGAATTCACTAATCTGCTTGCTGTTTCTTTTCTCCTCCA	10	1.0856e-05	0
GGGGCAGCCGTGCAGGCCTCTGAGGAAAGCGTTTCAGGCAGCAGAAATCGCAAGCATAGAGGGTGAATTCACTAATCTGCTTGCTGTTTCTTTTCTCCTCTA	10	1.0856e-05	59A
GGGGCAGCCGTGCAGGCCTCTGAGGAAAGCATTTCAGGCAGCAGAAATCGCAAGCATAG-------------T-ATCTGCTTGCTGTTTCTTTTCTCCTCTA	10	1.0856e-05	0
GGGGCAGCCGTGCAGGCCTCTGAGGAAAGCATTTCAGGCAGCAGAAATCGCAAGCATA---GGTGAATTCACTAATCTGCTTGCTGTTTCTCTTCTCCTCTA	10	1.0856e-05	0
GGGGCAGCCGTGCAGGCCTCTGAGGAAAGCATTTCAGGCAGCAGAAAT-----------AGGGTGAATTCGCTAATCTGCTTGCTGTTTCTTTTCTCCTCTA	10	1.0856e-05	0
GGGGCAGCCGTGCAGGCCTCTGAGGAAAGCATTTCAGGCAGCAGAAATCGCA-----AGAGGGTGAATTCACTAATCTGCTTGCTGTTTCTTCTCTCCTCTA	10	1.0856e-05	0
GGGGCAGCCGTGCAGGCCTCTGAGGAAAGCATTTCAGGCAGCAGAAATCGCAAG--T-----GTGAATTCACTAATCTGCTTGCTGTTTCTTTTCTCCTCTA	10	1.0856e-05	0
GGGGCAGCCGTGCAGGCCTCTGAGGAAAGCATTTCAGGCAGCAGAAATCGCAAGCATAGAGGGTGAATTCACTAAGCTGCTTGCTGTTTCTTTTCTCCTCTA	10	1.0856e-05	0
GGGGCAGCCGTGCAGGCCTCTGAGGAAAGCATTTCAGGCAGCAGAAATCGCA-------AGGGTGAATTCGCTAATCTGCTTGCTGTTTCTTTTCTCCTCTA	10	1.0856e-05	0
GGGGCAGCCGTGCAGGCCTCTGAGGAAAGCATTTCAGGCAGCAGAAATCGCAAGCATAGAGGGTGAATTCACTAATCTGCTTGCTGTTTCTTTTC-CC-CTA	10	1.0856e-05	93CC
GGGGCAGCCGTGCAGGCCTCTGAGGAAAGCATTTCAGGCAGCAGA----------ATAGAGGGTGAATTCACTAATCTGCTTGCTGTTTCTTTTCTCCTCTA	10	1.0856e-05	0
GGGGCAGCCGTGCAGGCCTCTGAGGAAAGCATTTCAGGC-------ATC-----C--AGAGGGTGAATTCACTAATCTGCTTGCTGTTTCTTTTCTCCTCTA	10	1.0856e-05	0
GGGGCAGCCGTGCAGGCCTCTGAGGAAAGCATTTCAGGCAGCAGAAATCGCAAGCATA----GTGAATTCACTAATCTGCTTGAAGTTTCTTTTCTCCTCTA	10	1.0856e-05	56T
GGGGCAGCCGTGCAGGCCTCTGAGGAAAGCATTTCAGGCAGCAGAAATCGCAGGCATAGAGGGTGAATTCACTAATCTGCTTGCTGTTTCTTTCCTCCTCTA	10	1.0856e-05	0
GGGGCAGCCGTGCAGGCCTCTGAGGAAAGCATTTCAGGCAGCAGAAATCGC---------GGGTGAATTCACTAATCTGCTTGCTGTTTCTTTTCTCCTCTA	10	1.0856e-05	0
GGGGCAGCCGTGCAGGCCTCCGAGGAAAGCATTTCAGGCAGCAGAAATCGCAAGCATAG--------TTCACTAATCTGCTTGCTGTTTCTTTTCTCCTCTA	10	1.0856e-05	0
GGGGCAGCCGTGCAGGCCTCTGAGGAAAGCATCTCAGGCAGCAGAAATCGCAAGCATA-AGGGTGAATTCACTAATCTGCTTGCTGTTTCTTTTCTCCTCTA	10	1.0856e-05	0
GGGGCAGCCGTGCAGGCCTCTGAGGAAAGCATTTCAGGCAGCAGAAATCGCAAGCATAG-GGGTGAATTCACTAGTCTGCTTGCTGTTTCTTTTCTCCTCTA	10	1.0856e-05	0
GGGGCAGCCGTGCAGGCCTCTGAGGAAAGCATTTCAGGCAGCAGAAATCGCAAGCATA-AGGGTGAATTCACTAATCTGCTTGCTGTTCCTTTTCTCCTCTA	10	1.0856e-05	0
GGGGCAGCCGTGCAGGCCTCTGAGGAAAGCATTTCAGGCAGCAGAAATCGCAAGCATA----GTGACTTCACTAATCTGCTTGCTGTTTCTTTTCTCCTCTA	10	1.0856e-05	59T
GGGGCAGCCGTGCAGGCCTCTGAGGAAAGCATTTCAGGCAGCAGAAATCGCA-------AGGGTGAATTCACTAATCCGCTTGCTGTTTCTTTTCTCCTCTA	10	1.0856e-05	0
GGGGCAGCCGTGCAGGCCTCTGAGGAAAGCATTTCAGGCAGCAGAAATCGCAAGCAT----GG-----TCACTAATCTGCTTGCTGTTTCTTTTCTCCTCTA	10	1.0856e-05	0
GGGGCAGCCGCGCAGGCCTCTGAGGAAAGCATTTCAGGCAGCAGAAATCGCAAGCATAGAGGGTGAATTCACTAATCTGCTTGCTGTTTCTTTTCTCCTCTA	10	1.0856e-05	55ATAG
GGGGCAGCCGTGCAGGCCTCTGAGGAAAGCATTTCAGGCAGCAGAAATCGC----------------------AATCTGCTTGCTGTTTCTTCTCTCCTCTA	10	1.0856e-05	0
GGGGCAGCCGTGCAGGCCTCTGAGGAAAGCATTTCAGGCAGCAGGAATCGCAAGCATA-AGGGTGAATTCACTAATCTGCTTGCTGTTTCTTTTCTCCTCTA	10	1.0856e-05	0
GGGGCAGCCGTGCAGGCCTCTGAGGAAAGCATTTCAGGCAGCAGAAATCGCAA-C------GGTGAATTCACTAATCTGCTTGCTGTTTCTTTTCTCCTCTA	10	1.0856e-05	0
GGGGCAGCCGTGCAGGCCTCTGAGGAAAGCATTTCAGGCAGCAGAAATCGCAAGCAT-GGGGGTGAATTCACTAATCTGCTTGCTGTTTCTTTTCTCCTCTA	10	1.0856e-05	0
GGGGCAGCCGTGCAGGCCTCTGAGGAAGGCATTTCAGGCAGCAGAAA---------------------TCACTAATCTGCTTGCTGTTTCTTTTCTCCTCTA	10	1.0856e-05	0
GGGGCAGCCGTGCAGGCCTCTGAGGAAAGCATTTCAGGCAGCAGAAATCGCAGGCATAGAGGGTGAATTCACTAATCTGCTTGCTGCTTCTTTTCTCCTCTA	10	1.0856e-05	0
GGGGCAGCCGTGCAGGCCTCTGAGGAAAGCATTACAGGCAGCAGAAATCGCAAGCATAG-GGGTGAATTCACTAATCTGCTTGCTGTTTCTTTTCTCCTCTA	10	1.0856e-05	0
GGGGCAGCCGTGCAGGCCTCTGAGGAAAGCATTTCAGGCAGCAGAAATCG--------------------ACTAATCTGCTTGCTGTTTCTTTTCTCCTCTA	10	1.0856e-05	0
GGGGCAGCCGTGCAGGCCTCTGAGGAAAGCATTTCAGGCAGCAGAAATCGCAAGCA---AGGGTGAATTCACTAATCTGCTTGCTGTTTCTTTTCTCCCCTA	10	1.0856e-05	0
GGGGCAGCCGTGCAGGCCCCTGAGGAGAGCATTTCAGGCAGCAGAAATCGCAAGCATAGAGGGTGAATTCACTAATCTGCTTGCTGTTTCTTTTCTCCTCTA	10	1.0856e-05	0
GGGGCAGCCGTGCAGGCCTCTGAGGAAAGCATTTCAGGCAGCAGAAATCGCAAGCATAGAGGGTGAATTCACTAATCTGCTTGCTGTTTCTTTTCTCCTCTA	10	1.0856e-05	59GTTGAATT
GGGGCAGCCGTGCAGGCCTCTGAGGAAAGCATTTCAGGCAGCAGAAATCGCAAGCACAG-GGGTGAATTCACTAATCTGCTTGCTGTTTCTTTTCTCCTCTA	10	1.0856e-05	0
GGGGCAGCCGTGCAGGCCTCTGAGGAAAGCATTTCAGGC----------------------------------AATCTGCTTGCTGTTTCTTTTCTCCTCTA	10	1.0856e-05	0
GGGGCAGCCGTGCAGGCCTCTGAGGAAAGCATTTCAGGCAGCAGAAATCGCAAGCATAGGGGGTGAATTCACTAATCTGTTTGCTGTTTCTTTTCTCCTCTA	10	1.0856e-05	0
GGGGCAGCCGTGCAGGCCTCTGAGGAAGGCATTTCAGGCAGCAGAAATCGCAAGCATAGAGGGTGGATTCACTAATCTGCTTGCTGTTTCTTTTCTCCTCTA	10	1.0856e-05	0
GGGGCAGCCGTGCAGGCCTCTGAGGAAAGCATTTCAGGCAGCAGAAATCGCAAGCATA---GGTGAATTCACTAATCTGCTTGCTGTTTCTTTTCCCCTCTA	10	1.0856e-05	0
GGGGCAGCCGTGCAGGCCTCTGAGGAAAGCATTTCAGGCAGCAGAAAT-----GC-TTGAGGGTGAATTCACTAATCTGCTTGCTGTTTCTTTTCTCCTCTA	10	1.0856e-05	47T
GGGGCAGCCGTGCAGGCCTCTGAGGAAAGCATTTCAGGCAGCAGAAATCACAAGCATA-AGGGTGAATTCACTAATCTGCTTGCTGTTTCTTTTCTCCTCTA	10	1.0856e-05	0
GGGGCAGCCGTGCAGGCCTCTGAGGAAAGCATTTCAGGCAGCAGAAATCGCAAGCATAGAGGGTGAATTCACTAATCTGCTTGCTGTTTCTTTTCTCCTCTA	10	1.0856e-05	59CGA
GGGGCAGCCGTGCAGGCCTCTGAGGAAAGCATTTCTGGCAGCAGAAATCGCAAGCAT--AGGGTGAATTCACTAATCTGCTTGCTGTTTCTTTTCTCCTCTA	10	1.0856e-05	0
GGGGCAGCCGTGCAGGCCTCTGAGGAAAGCATTTCAGGCAGCAGAAATCGCGAGCATA----GTGAATTCACTAATCTGCTTGCTGTTTCTTTTCTCCTCTA	10	1.0856e-05	0
GGGGCAGCCGTGCAGGCCTCTGAGGAAAGCATCTCAGGCAGCAGAAATCGCAAGCATAGAGGGTGAATTCACTAATCTGCTTGCTGTTTCTTTTCTCCTCTA	10	1.0856e-05	59A
GGGGCAGCCGTGCAGGCCTCTGAGGGAAGCATTTCAGGCAGCAGAAATCGCAAGCATAGAGGGTGAATTCACTAATCTGCTTGCTGTTTCTTTTCTCCCCTA	10	1.0856e-05	0
GGGGCAGCCGTGCAGGCCTCTGAGGAAAGCATTTCAGGCGGCAGAAATCGCAAGCATAGGGGGTGAATTCACTAATCTGCTTGCTGTTTCTTTTCTCCTCTA	10	1.0856e-05	0
GGGGCAGCCGTGCAGGCCCCTGAGGAAAGCATTTCAGGCAGCAGAAATCGCAAGCATAGAGGGTGAATTCACTAATCTGCTTGCTGTTTCTTTTCTCCTCTA	10	1.0856e-05	59A
GGGGCAGCCGTGCAGGCCTCTGAGGAAAGCATTTCAGGCAGCAGA--------------AGGGTGAACTCACTAATCTGCTTGCTGTTTCTTTTCTCCTCTA	10	1.0856e-05	0
GGGGCAGCCGTGCAGGCCTCTGAGGAAAGC-----------------------------------AATTCACTAATCTGCTTGCTGTTTCTTTTCTCCTCTA	10	1.0856e-05	0
GGGGCAGCCGTGCAGGCCTCTGAGGAAAGCATTTCAGGCAGCAGAAATCGCAAGCATAGAGGGTGAATTCACTAATCTGCTCGCTGTTTCTTTTCTCCTCTA	10	1.0856e-05	59A
GGGGCAGCCGTGCAGGCCTCTGGGGAAAGCATTTCAGGCAGCAGAAGTCGCAAGCATAGAGGGTGAATTCACTAATCTGCTTGCTGTTTCTTTTCTCCTCTA	10	1.0856e-05	0
GGGGCAGCCGTGCAGGCCTCTGAGGAAAGCATTTCAGGCAGCAGAAATC--------------TCAATTCACTAATCTGCTTGCTGTTTCTTTTCTCCTCTA	10	1.0856e-05	0
GGGGCAGCCGTGCAGGCCTCTGAGGAAAGCATTTCAGGCAGCAGAAATCGCAAGCATA-AGGGTGAATTCACTAATCTGCTTGCTGCTTCTTTTCTCCTCTA	10	1.0856e-05	0
GGGGCAGCCGTGCAGGCCTCTGAGGAAAGCATTTCAGGCAGCAGAAATCGCAAGCAT-----------------ATC---------TTTC----CTCCTCTA	10	1.0856e-05	0
GGGGCAGCCGTGCAGGCCTCTGAGGAAAGCATTTCAGGCAGCAGAAATCGCAAGCATAGAGGGTGAATTCACTAATCTGCTTGCTG-TTCTTTTCTCCTCTA	9	9.77039e-06	0
GGGGCAGCCGTGCAGGCCTCTGAGGAAAGCATTTCAGGCAGCAGAAATCGCAAGC----AGGGTGAATTCACTAATCTGCTTGCTGTTTCTTTTCTCCTCTA	9	9.77039e-06	54CC
GGGGCAGCCGTGCAGGCCTCTGAGGAAAGCATTTCAGGCAGCAGAAATCGCAAGCAT------TG---TCACTAATCTGCTTGCTGTTTCTTTTCTCCTCTA	9	9.77039e-06	0
GGGGCAGCCGTGCAGGCCTCTGAGGAAAGCATTTCAGGCAGCAGAAATCGCAAGCAT--AGGGTGAATTCACTAATCTGCTTGCTGTTTCTTTTCTCCTCAA	9	9.77039e-06	0
GGGGCATCCGTGCAGGCCTCTGAGGAAAGCATTTCAGGCAGCAGAAATCGCAAGCAT--AGGGTGAATTCACTAATCTGCTTGCTGTTTCTTTTCTCCTCTA	9	9.77039e-06	0
GGGGCAGCCGTGCAGGCCTCTGAGGAAAGCATTTCAGGCAGCAGAAATCGCA-----AGAGGGTGAATTCACTAATCTGCTTGCTGTTTCTTTTCTCCTCTG	9	9.77039e-06	0
GGGGCAGCCGTGCAGGCCTCTGAGGAAAGCATTTCAGGCAGCAGAAATCGCAAGCAT-------------AC--ATCTGCTTGCTGTTTCTTTTCTCCTCTA	9	9.77039e-06	0
GGGGCAGCCGTGCAGGCCTCTGAGGAAAGCATTTCAGGCAGCAGAAATCGCAAGC----AGGGTGAATCCACTAATCTGCTTGCTGTTTCTTTTCTCCTCTA	9	9.77039e-06	0
GGGGCAGCCGTGCAGGCCTCTGAGGAAAGCATTTCGGGCAGCAGAAATCGCAAGCATAG---------TCACTAATCTGCTTGCTGTTTCTTTTCTCCTCTA	9	9.77039e-06	0
GGGGCAGCCGTGCAGGCCTCTGAGGAAAGCATTTCAGGCAGCAGAAATCGCA-------AGGGTGAATTCACTAATCTGCTTGCTGCTTCTTTTCTCCTCTA	9	9.77039e-06	0
GGGGCAGCCGTGCAGGCCACAGAGGAAAGCATTTCAGGCAGCAGAAATCGCAAGCATAGAGGGTGAATTCACTAATCTGCTTGCTGTTTCTTTTCTCCTCTA	9	9.77039e-06	0
GGGGCAGCCGTGCAGGCCTCTGAGGAAAGCATTTCAGGCAGCAGAAATCGCAAGCA---AGGGTGAACTCACTAATCTGCTTGCTGTTTCTTTTCTCCTCTA	9	9.77039e-06	0
GGGGCAGCCGTGCAGGCCTCTGAGGAAAGCATTTCAGGCAGCAGAAATCGCAAGCATAGAGGGTGAACTCACTAATCTGCTTGCTGTTTCTCTTCTCCTCTA	9	9.77039e-06	0
GGGGCAGCCGTGCAGGCCTCTGAGGAAAGCATTTCAGGCGGCAGAAATCGCA-------AGGGTGAATTCACTAATCTGCTTGCTGTTTCTTTTCTCCTCTA	9	9.77039e-06	0
GGGGCAGCCGTGCAGGCCCCTGAGGAAAGCATTTCAGGCAGCAGAAATCGCAAGCATAG--------TTCACTAATCTGCTTGCTGTTTCTTTTCTCCTCTA	9	9.77039e-06	0
GGGGCAGCCGTGCAGGCCTCTGAGGAAAGCATTTCAGGCAGCAGAGATCGCAAGCATAG--------------AATCTGCTTGCTGTTTCTTTTCTCCTCTA	9	9.77039e-06	0
GGGGCAGCCGTGCAGGCCTCTGAGGAAAGCATTTCAGGCAGCAGAAATCGCAAGCAT--AGGGTGAATTCACTAATCTGCTTGCTGTTTCTTTTCACCTCTA	9	9.77039e-06	0
GGGGCAGCCGTGCAGGCCTCTGAGGAAAGCATTTCAGGCAGCAGAAATCGCAAGCATAGAGGGTGAATTCACTAATCTGCTTGCTGT--CTTTTCTCCTCTA	9	9.77039e-06	86C89C
GGGGCAGCCGTGCAGGTCTCTGAGGAAAGCATTTCAGGCAGCAGAAATCGCAAGCATAGAGGGTGAATTCACTAATCTGCTTGCTGTTTCTTTCCTCCTCTA	9	9.77039e-06	0
GGGGCAGCCGTGCAGGCCTCTGAGGAAAGCATTTCAGGCAGCAGAAATCGCAAGCATAGAGGGTGAATTCACTAATCTGCTTGCTGTTTCTTTTCTCCTCTA	9	9.77039e-06	59AAGCCTTTAATTCAAACACTGGGCCACCAGGGAAC
GGGGCAGCCGTGCAGGCCTCTGAGGAAAGCATTTCAGGCAGC----------AGCA---AGGGTGAATTCACTAATCTGCTTGCTGTTTCTTTTCTCCTCTA	9	9.77039e-06	0
GGGGCAGCCGTGCAGGCCTCTGAGGAAATCATTTCAGGCAGCAGAAATCGCAAGCAT--AGGGTGAATTCACTAATCTGCTTGCTGTTTCTTTTCTCCTCTA	9	9.77039e-06	0
GGGGCAGCCGTGCAGGCCTCTGAGGAAAGCATTTCAGG-------------------------------CACTAATCTGCTTGCTGTTTCTTTTCTCCTCTA	9	9.77039e-06	0
GGGGCAGCCGTGCAGGCCTCTGAGGAAAGCATTTCAGGCAGCAGAAATCGCAAGCATAGAGGGTGAATTCACTAATCTGCTTGCTGTTTCTTTTCTCCTCTA	9	9.77039e-06	59CC
GGGGCAGCCGTGCAGGCCACTGAGGAAAGCATTTCAGGCAGCAGAAATCGCAAGCAT--AGGGTGAATTCACTAATCTGCTTGCTGTTTCTTTTCTCCTCTA	9	9.77039e-06	0
GGGGCAGCCGTGCAGGCCTCTGAGGAAAGCATTTCAGGCAGCAGAGATCGCAAGCATAGA------------TAATCTGCTTGCTGTTTCTTTTCTCCTCTA	9	9.77039e-06	0
GGGGCAGCCGTGCAGGCCTCTGAGGAAAGCATTTCAGGCAGCAGAAATCGCAAGCAT--AGGGTGAATTCACTAATCTGCTTGCTGTATCTTTTCTCCTCTA	9	9.77039e-06	0
GGGGCAGCCGTGCAGGCCTCTGAGGAAAGCATTTCAGGCAGCAGAAATCGCAAGCA---AGGGTGAATTCACTAATCTGCTTGCTGTTTCCTTTCTCCTCTA	9	9.77039e-06	0
GGGGCAGCCGTGCAGGCCTCTGAGGAAAGCATTTCAGGCAGCAGAAATCGCAAGCATAGGGGGTGAATTCACTAATCTGCTTGCTGTTTCTTCTCTCCTCTA	9	9.77039e-06	0
GGGGCAGCCGTGCAGGCCTCTGAGGAAAGCATTTCAGGCAGCAGAAATCGC-----------GTGAATTCACTAATCTGCTTGCTGTTTCTTTTCTCCTCTA	9	9.77039e-06	0
GGGGCAGCCGTGCAGGCCTCTGAGGAAAGCATTTCAGGCAGCAGAAATCGCAAGCATA----GTGAATTCACTAATCTGCTTGCTGTTTCCTTTCTCCTCTA	9	9.77039e-06	0
GGGGCAGCCGTGCAGGCCTCTGAGGAAAGCATTTCAGGCAGAAGAAATCGCAAGCAT--AGGGTGAATTCACTAATCTGCTTGCTGTTTCTTTTCTCCTCTA	9	9.77039e-06	0
GGGGCAGCCGTGCAAGCCTCTGAGGAAAGCATTTCAGGCAGCAGAAATCGCAAGCATA------GAATTCACTAATCTGCTTGCTGTTTCTTTTCTCCTCTA	9	9.77039e-06	0
GGGGCAGCCGTGCAGGCCTCCGAGGAAAGCATTTCAGGCAGCAGAAATCGCA-------AGGGTGAATTCACTAATCTGCTTGCTGTTTCTTTTCTCCTCTA	9	9.77039e-06	0
GGGGCAGCCGTGCAGGCCTCTGAGGAAAGCATTTCAGGCAACAGAAATCGCAAGCATAGAGGGTGAATTCACTAATCTGCTTGCTGTTTCTTTTCTCCTCTA	9	9.77039e-06	59A
GGGGCAGCCGTGCAGGCCTCTGAGGAAAGCATTTCAGGCAGCAGAAATCGCAAGCA---------------------------------CTTTTCTCCTCTA	9	9.77039e-06	0
GGGGCAGCCGTGCAGGCCTCTGAGGAAAGCATTTCAGGCAGCAGAAATCGCA-----AGAGGGTGAATTCGCTAATCTGCTTGCTGTTTCTTTTCTCCTCTA	9	9.77039e-06	0
GGGGCAGCCGTGCAGGCCTCTGAGGAAAGCATTTCAGGCAGCAGAAATCGCAAGCATAG-------ATTCACTAATCTGCTTGCTGTCTCTTTTCTCCTCTA	9	9.77039e-06	0
GGGGCAGCCGTGCAGGCCTCTGAGGAAAGCATTTCAGGCAGCAGAAATCGCAAGCATA-AGGGTGAATCCACTAATCTGCTTGCTGTTTCTTTTCTCCTCTA	9	9.77039e-06	0
GGGGCAGCCGTGCAGGCCTCTGAGGAAAGCATTTCAGGCAGCAGAAATCGCAAGCA------------------------------TTTCTTTTCTCCTCTA	9	9.77039e-06	25A
GGGGCAGCCGTGCAGGCCTCTGAGGAAAGCATTTCAGGCAGCAGAAATCGCAAGCAT--AGGGTGAATTCACTACTCTGCTTGCTGTTTCTTTTCTCCTCTA	9	9.77039e-06	0
GGGGCAGCCGTGCAGGCCTCTGAGGAAAGCATTTCAGGCAGCAGAAATCGCAAGAAT--AGGGTGAATTCACTAATCTGCTTGCTGTTTCTTTTCTCCTCTA	9	9.77039e-06	0
GGGGCAGCCGTGCAGGCCTCTGAGGAAAGCATTCCAGGCAGCAGAAATCGCGAGCATAGAGGGTGAATTCACTAATCTGCTTGCTGTTTCTTTTCTCCTCTA	9	9.77039e-06	0
GGGGCAGCCGTGCAGGCCTCTGAG----------------------------------GAGGGTGAATTCACTAATCTGCTTGCTGTTTCTTTTCTCCTCTA	9	9.77039e-06	0
GGGGCAGCCGTGCAGGCCTCTCAGGAAAGCATTTCAGGCAGCAGAAATCGCAAGCATAGAGGGTGAATTCACTAATCTGCTTGCTGTTTCTTTTCTCCTCTA	9	9.77039e-06	0
GGGGCAGCCGTGCAGGCCTCTGAGGAAAGCATTTCAGGCAGCAGAAATCGCAAGCATAGAGGGTGAATTCACTAATCTGCTTGCTGCTTCTTTCCTCCTCTA	9	9.77039e-06	0
GGGGCAGCCGTGCAGGCCTCTGAGGAGAGCATTTCAGGCAGCAGAAATCGCAAGCATAGAGGGTGAATTCACTAATCTGCTTGCTGTTTCTTTTCTCCTCTA	9	9.77039e-06	59C
GGGGCAGCCGTGCAGGCCTCTGAGGAAAGCATTTCAGGCAGCAGAAATCGCAAGCA-AGAGGGTGAATTCACTAATCTGCTTGCTGTTTCTTTTCTCCTCTA	9	9.77039e-06	58CA
GGGGCAGCCGTGCAGGCCTCTGAGGAAAGCATTTCAGGCAGCAGAAATCGCAAGCATA------GAATTCACTGATCTGCTTGCTGTTTCTTTTCTCCTCTA	9	9.77039e-06	0
GGGGCAGCCGTGCAGGCCTCTGAGGAAAGCATTTCAGGCAGCAGAAAT-----------AGGGTGAATTCACTAATCTGCTTGCTGTTTCCTTTCTCCTCTA	9	9.77039e-06	0
GGGGCAGCCGTGCAGGCCTCTGAGGAAAGCATTTCAGGCAGTAGAAATCGCA-------AGGGTGAATTCACTAATCTGCTTGCTGTTTCTTTTCTCCTCTA	9	9.77039e-06	0
GGGGCAGCCGTGCAGGCCTCTGAGGAAAGCATTTCAGGCAGCAGAAATCGCA-------AGGGTGATTTCACTAATCTGCTTGCTGTTTCTTTTCTCCTCTA	9	9.77039e-06	55T
GGGGCAGCCGCGCAGGCCTCTGAGGAAAGCATTTCAGGCAGCAGAAATCGCAAGCATAG--------------AATCTGCTTGCTGTTTCTTTTCTCCTCTA	9	9.77039e-06	0
GGGGCACCCGTGCAGGCCTCTGAGGAAAGCATTTCAGGCAGCAGAAATCGCAAGCATAGAGGGTGAATTCACTAATCTGCTTGCTGTTTCTTTTCTCCTCTA	9	9.77039e-06	0
GGGGCAGCCGTGCAGGCCTCTGGGGAAAGCATTTCAGGCAGCAGAAATCGCAAGCATAGAGGGTGAATTCACTAATCTGCTTGCTGTTTCCTTTCTCCTCTA	9	9.77039e-06	0
GGGGCAGCCGTGCAGGCCTCTGAGGAAAGCATTTCAGGCAGCAGAAATCGCAAGCATA----GTGAATTCACTAACCTGCTTGCTGTTTCTTTTCTCCTCTA	9	9.77039e-06	0
GGGGCAGCCGTGCAGGCCTCTGAGGAGAGCATTTCAGGCAGCAGAAATCGCAAGCATAGAGGGTGAATTCACTAATCTGCTTGCTGTTCCTTTTCTCCTCTA	9	9.77039e-06	0
GGGGCAGCCGTGCAGGCCTCTGAGGAAAGCATTTCAGGCAGCAGAATTCACAAGCA---AGGGTGAATTCACTAATCTGCTTGCTGTTTCTTTTCTCCTCTA	9	9.77039e-06	51T54TC
GGGGCAGCCGTGCAGGCCTCTGAGGAAAGCATTTCAGGCAGCAGAAATCGCAAGCATA-----------CACTAATCTGCTTGCTGTTTCTTTTCTCCTCTA	9	9.77039e-06	59C
GGGGCAGCCGTGCAGGCCTCTGAGGAAAGCATTTCAGGCGGCAGAAATCGCAAGCATAGAGGGTGAATTCACTAATCTGCTTGCTGTTCCTTTTCTCCTCTA	9	9.77039e-06	0
GGGGCAGCCGTGCAGGCCTCTGAGGAAAGCATTTCAGGCAGCAGAAACCGCAAGCATA-AGGGTGAATTCACTAATCTGCTTGCTGTTTCTTTTCTCCTCTA	9	9.77039e-06	0
GGGGCAGCCGTGCAGGCCTCTGAGGAAGGCATTTCAGGCAGCAGAAATC---------GAGGGTGAATTCACTAATCTGCTTGCTGTTTCTTTTCTCCTCTA	9	9.77039e-06	0
GGGGCAGCCGTGCAGGCCTCTGAGGAA--------------------------------AGGGTGAATTCACTAATCTGCTTGCTGTTTCTTTTCTCCTCTA	9	9.77039e-06	0
GGGGCAGCCGTGCAGGCCTCTGAGGAAAGCATTTCAGGCAGCAGAAATCGCAA------AGGGTGAACTCACTAATCTGCTTGCTGTTTCTTTTCTCCTCTA	9	9.77039e-06	0
GGGGCAGCCGTGCAGGCCTCTGAGGAAAGCATTTCAGGCAGCAGAAA----------A-AGGGTGAATTCACTAATCTGCTTGCTGTTCCTTTTCTCCTCTA	9	9.77039e-06	0
GGGGCAGCCGTGCAGGCCTCTGAGGAAGGCATTTCAGGCAGCAGAAATCGCAA-----------GAATTCACTAATCTGCTTGCTGTTTCTTTTCTCCTCTA	9	9.77039e-06	0
GGGGCAGCCGTGCAGGCCTCTGAGGAAAGCATTTCAGGCAGCAGAAATCGCAGGCA------------TCACTAATCTGCTTGCTGTTTCTTTTCTCCTCTA	9	9.77039e-06	0
GGGGCAGCCGTGCAGGCCTCTGAGGAAAGCATTTCAGGCAGCAGAAATCGCAA-----------GAATTCACTAATCTGCTTGCTGTTTCTTTTCTCCCCTA	9	9.77039e-06	0
GGGGCAGCCGTGCAGGCCTCTGAGGAAAGCATTTCAGGCAGCAGAAATCGCAAGCATAGAGGGTGAATTCACTAATCTGCTTGCTGTTTCTTTTCTCCTCTA	9	9.77039e-06	101CC
GGGGCAGCCGTGCAGGCCTCCGAGGAAAGCATTTCAGGCAGCAGAAATCGCAAGC----AGGGTGAATTCACTAATCTGCTTGCTGTTTCTTTTCTCCTCTA	9	9.77039e-06	0
GGGGCAGCCGTGCAGGCCTCTGAGGAAAGCATTTCAGGCAGCAGAAATCGCAAGCTT--AGGGTGAATTCACTAATCTGCTTGCTGTTTCTTTTCTCCTCTA	9	9.77039e-06	0
GGGGCAGCCGTGCAGGCCTCTGAGGAAAGCATTTCAGGCAGCAGAAATCGCAAGCATAGAGGGTGAATTCACTAATCTGCTTGCTGTTTCTTTTCTCCTGTA	9	9.77039e-06	0
GGGGCAGTCGTGCAGGCCTCTGAGGAAAGCATTTCAGGCAGCAGAAATCGCAAGCATAG-GGGTGAATTCACTAATCTGCTTGCTGTTTCTTTTCTCCTCTA	9	9.77039e-06	0
GGGGCAGCCGTGCAGGCCTCTGAGGAAAGCATTTCAGGCAGCAGAAATCGCAAGCATAG----------CACTAATCTGCTTGCTGTTTCTTTTCCCCTCTA	9	9.77039e-06	0
GGGGCAGCCGTGCAGGCCTCTGAGGAAAGCACTTCAGGCAGCAGAAATCGCAAGCATAG---------TCACTAATCTGCTTGCTGTTTCTTTTCTCCTCTA	9	9.77039e-06	0
GGGGCAGCCGTGCAGGCCTCTGAGGAAAGCATTTCAGGCAGCAGAAATCGCAAGCATAG------------C----CTGCTTGCTGTTTCTTTTCTCCTCTA	9	9.77039e-06	0
GGGGCAGCCGTGCAAGCCTCTGAGGAAAGCATTTCAGGCAGCAGAAATC---------GAGGGTGAATTCACTAATCTGCTTGCTGTTTCTTTTCTCCTCTA	9	9.77039e-06	0
GGGGCAGCCGTGCAGGCCTCTGGGGAAAGCATTTCAGGCAGCAGAAATCGCAAGCATAG-----------------CTGCTTGCTGTTTCTTTTCTCCTCTA	9	9.77039e-06	0
GGGGCAGCCGTGCAGGCCTCTGAGGAAAGCATTTCAGGCAGCAGAAATCGCAAGCATAG---------------ATCTGCTTGCCGTTTCTTTTCTCCTCTA	9	9.77039e-06	0
GGGGAAGCCGTGCAGGCCTCTGAGGAAAGCATTTCAGGCAGCAGAAATCGCAAGCAT--AGGGTGAATTCACTAATCTGCTTGCTGTTTCTTTTCTCCTCTA	9	9.77039e-06	0
GGGGCAGCCGTGCAGGCCTCTGAGGAAAGCATTTCAGGCAGCAGAAATCGCAAGCAT------------CACTAATCTGCTTGCTGTTTCTTTTCTCCTCTA	9	9.77039e-06	56C
GGGGCAGCCGTGCAGGCCTCTGAGGAAAGCACTTCAGGCAGCAGAAATCGCA-------AGGGTGAATTCACTAATCTGCTTGCTGTTTCTTTTCTCCTCTA	9	9.77039e-06	0
GGGGCAGCCGTGCAGGCCTCCGAGGAAAGCATTTCAGGCAGCAGAAATCGCAAGCATAGAGGGTGAATTCACTAATCTGCTTGCTGTTTCCTTTCTCCTCTA	9	9.77039e-06	0
GGGGCAGCCGTGCAGGCCTCTGAGGAAAGCATTTCAGGCAGCAGAAATCGCAAGCATAG-------ATTCCCTAATCTGCTTGCTGTTTCTTTTCTCCTCTA	9	9.77039e-06	0
GGGGCAGCCGTGCAGGCCTCTGAGGAAAGCAGTTCAGGCAGCAGAAATCGCAAGCAT--AGGGTGAATTCACTAATCTGCTTGCTGTTTCTTTTCTCCTCTA	9	9.77039e-06	0
GGGGCAGCCGTGCAGGCCTCTGAGGAAAGCATTCCAGGCAGCAGAAATCGCAAGCATAGAGGGTGAATTCACTAATCTGCTTGCTGTTTCCTTTCTCCTCTA	9	9.77039e-06	0
GGGGCAGCCGTGCAGGCCTCTGAGGAAAGCATTTCAGGCAGCAG-------AAGC---GAGGGTGAATTCACTAATCTGCTTGCTGTTTCTTTTCTCCTCTA	9	9.77039e-06	47T
GGGGCAGCCGTGCAGGCCTCTGAGGAAAGCATTTCAGGCAGCGGAAATCGCAAGCATAGAGGGTGAATTCACTAATCTGCTTGCTGTTTCTCTTCTCCTCTA	9	9.77039e-06	0
GGGGCAGCCGTGCAGGCCTCTGAGGAAAGCATTTCGGGCAGCAGAAATCGCAAGCATA----GTGAATTCACTAATCTGCTTGCTGTTTCTTTTCTCCTCTA	9	9.77039e-06	0
GGGGCAGCCGTGCAGGCCTCTGAGGAAAGCATTTCAGGCAGCAGAAATCGCAAGC----AGGGTGAATTCACTAATCTGCTTGCTGTCTCTTTTCTCCTCTA	9	9.77039e-06	0
GGGGCAGCCATGCAGGCCCCTGAGGAAAGCATTTCAGGCAGCAGAAATCGCAAGCATAGAGGGTGAATTCACTAATCTGCTTGCTGTTTCTTTTCTCCTCTA	9	9.77039e-06	0
GGGGCAGCCGTGCAGGCCTCTGAGGAAAGCATTTCAGGCAGCAGAAATC-------------------TCACTAATCTGCTTGCTGTTTCTTTTCTCCTCTA	9	9.77039e-06	0
GGGGCAGCCGTGCAGGCCTCTGAGGAAAGCATTTCAGGCAGCAGAAATCGCA-------AGGGTGAATTCACTAATCTGCTTGCTGTTTCCTTTCTCCTCTA	9	9.77039e-06	0
GGGGCAGCCGCGCAGGCCTCTGAGGAGAGCATTTCAGGCAGCAGAAATCGCAAGCATAGAGGGTGAATTCACTAATCTGCTTGCTGTTTCTTTTCTCCTCTA	9	9.77039e-06	0
GGGGCAGCCGTGCAGGCCTCTGAGGAAAGCATTTCAGGCAGCAGAAATCGCAAGCATA-AGGGTGAATTCACTAATCTGCTTGCTGTTTCTTTTCTCCTCTA	9	9.77039e-06	56TTCACC65TTCATTA74T76AAT80AG89C
GGGGCAGCCGTGCAGGCCTCTGAGGAAAGCATTTCAGGCAGCAGAAAT--------------------------------TTGCTGTTTCTTTTCTCCTCTA	9	9.77039e-06	0
GGGGCAGCCGTGCAGGCCTCTGAGGAAAGCATTTCAGGCAGCAGAAATCGCAAGCATAG--------------AATCTGCTTGCTGTCTCTTTTCTCCTCTA	9	9.77039e-06	0
GGGGCAGCCGTGCAGGCCTCTGAGGAAAGCATTTCAGGCAGCAGAAATCGCAAGCATA------GAATTCACTAATCTGCTTGCTGTTTCTTTCCTCCTCTA	9	9.77039e-06	0
GGGGCAGCCGTGCAGGCCTCTGAGGGAAGCATTTCAGGCAGCAGAAATCGCAAGCATA-AGGGTGAATTCACTAATCTGCTTGCTGTTTCTTTTCTCCTCTA	9	9.77039e-06	0
GGGGCAGCCGTGCAGGCCTCTGAGGAAAGCATTTCAGGCAGCAGAAATCGCAAGCATAGA---TGAATTCACT-----------------------------	9	9.77039e-06	63TTGC
GGGGCAGCCGTGCAGGCCTCTGAGGAAAGCATTTCAGGCAGCAGAAATC-C---C----AGGGTGAATTCACTAATCTGCTTGCTGTTTCTTTTCTCCTCTA	9	9.77039e-06	0
GGGGCAGCCGTGCAGGCCTCTGAGGAAAGCATTTCAGGCAGCAG-------------AGAGGGTGAATTCACTAATCTGCTTGCTGTTTCTTTTCTCCTCTA	9	9.77039e-06	0
GGGGCAGCCGTGCAGGCCTCTGAGGAAAGCATTTCAGGCAGCGGAAATCGCA-----AGAGGGTGAATTCACTAATCTGCTTGCTGTTTCTTTTCTCCTCTA	9	9.77039e-06	0
GGGGCAGCCGTGCAGGCCTCTGAGGAAAGCATTTCAGGCAGCAGAAATCGCAAGCATAGAGGGTGAATTCACCAATCTGCTTGCTGTTTCTTTCCTCCTCTA	9	9.77039e-06	0
GGGGCAGCCGTGCAGGCCTCTGAGGAAAGCATTTCAGGCAGCAGAAATCGCAA------AGGGTGAATTCACTAATCCGCTTGCTGTTTCTTTTCTCCTCTA	9	9.77039e-06	0
GGGGCAGCCGTGCAGGCCTCCGAGGAAAGCATTTCAGGCAGCAGAAATCGCA-----AGAGGGTGAATTCACTAATCTGCTTGCTGTTTCTTTTCTCCTCTA	9	9.77039e-06	0
GGGGCAGCCGTGCAGGCCTCTGAGGAAAGCATTTCAGGCAGCAGAAATCGCAAACATAG-GGGTGAATTCACTAATCTGCTTGCTGTTTCTTTTCTCCTCTA	9	9.77039e-06	0
GGGGCAGCCGTGCAGGCCTCTGAGGAAGGCATTTCAGGCAGCAGAAATCGCAAGCATAGAGGGTGAATTCACTAATCTGCTTGCTGTTTCTTTTCTCCCCTA	9	9.77039e-06	0
GGGGCAGCCGTGCAGGCCTCTGAGGAAAGCATTTCAGGCAGCAGAAATC----------A-----AATTCACTAATCTGCTTGCTGTTTCTTTTCTCCTCTA	9	9.77039e-06	0
GGGGCAGCCGTGCAGGCCTCTGAGGAAAGCATTTCAGGCAGCAGAAACCGCAAGCATAG---------------ATCTGCTTGCTGTTTCTTTTCTCCTCTA	9	9.77039e-06	0
GGGGCAGCCGTGCAGGCCTCTGAGGAAAGCATTTCAGGCAGCAGAAATCGCAAGCATAGAGGGTGAATTCACTAATCTGCTTGCTGTTTCTTTTCTCCTCTA	9	9.77039e-06	46ATCGCAAGCAT
GGGGCAGCCGTGCAGGCCTCTGAGGAAAGCATTTCAGGCAGCA--------------------T-AATTCACTAATCTGCTTGCTGTTTCTTTTCTCCTCTA	9	9.77039e-06	0
GGGGCAGCCGTGCAGGCCTCTGAGGAAAGCATTTCAGGCAGCAGAAGTCGCAAGCATAGAGGGTGAATTCACTAATCTGCTTGCTGTTTCTCTTCTCCTCTA	9	9.77039e-06	0
GGGGCAGCCGTGCAGGCCTCTGAGGAAAGCATTTCAGGCAGCAGAAATCGCAAGCATATA--GTGAA-------------TTGCTGTTTCTTTTCTCCTCTA	9	9.77039e-06	58T
GGGGCAACCGTGCAGGCCTCTGAGGAAAGCATTTCAGGCAGCAGAAATCGCAAGCATAG-GGGTGAATTCACTAATCTGCTTGCTGTTTCTTTTCTCCTCTA	9	9.77039e-06	0
GGGGCAGCCGTGCAGGCCTCTGAGGAAAGCATTTCAGGCAGCAGAAATCGCAAGCATAGAGGGTGAATTCAGTAATCTGCTTGCTGTTTCTTTTCTCCTCTA	9	9.77039e-06	0
GGGGCAGCCGTGCAGGCCTCTGAGGAAAGCATTTCAGGCAGCAGAAATCGCAAGCATAGAGGGTGAATTCACTAATCTGCTTGCTGTTTCTTTTCTCCTCTA	9	9.77039e-06	59TATT
GGGGCAGCCGTGCAGGCCTCTGAGGAAAGCATTTCAGGCAGCAGAAATCGCAAGCATA------GAATTCACTAATCTGCTTGCTGTTCCTTTTCTCCTCTA	9	9.77039e-06	0
GGGGCAGCCGTGCAGGCCTCTGAGGAAAGCATTTCAGGCAGCAGAAATCGCAAGCATAGAGGGTGAATTCACTAATCTGCTTGGTGTTTCTTTTCTCCTCTA	9	9.77039e-06	0
GGGGCAGCCGTGCAGGCCTCTGAGGAGAGCATTTCAGGCAGCAGAAATCGCAAGCATAG-------------TAATCTGCTTGCTGTTTCTTTTCTCCTCTA	9	9.77039e-06	0
GGGGCAGCCGTGCAGGCCTCTGAGGAAAGCATTTCAGGCAGCAGAAATCGCAAGCATA-AGGGTGAATTCGCTAATCTGCTTGCTGTTTCTTTTCTCCTCTA	8	8.68479e-06	0
GGGGCAGCCGTGCAGGCCTCTGAGGAAAGCATTTCAGGCAGCAGAAATCGCAAGCATAGAGGGTGGATTCACTAATCTGCTTGCTGTTTCTCTTCTCCTCTA	8	8.68479e-06	0
GGGGCAGCCGTGCAGGCCTCTGAGGAAAGCATTTCAGGCAGCAGAAATCGCAAGCATAGAGGGTGAATTCACTAATCTGCTTGCTGTTTC--TTCTCCTCTA	8	8.68479e-06	89CC
GGGGCAGCCGTGCAGGCCTCTGAGGAAAGCATTTCAGGCAGCAGAAACCGCAAGCATA----GTGAATTCACTAATCTGCTTGCTGTTTCTTTTCTCCTCTA	8	8.68479e-06	0
GGGGCGGCCGTGCAGGCCTCTGAGGAAAGCATTTCAGGCAGCAGAAATCGCA-------AGGGTGAATTCACTAATCTGCTTGCTGTTTCTTTTCTCCTCTA	8	8.68479e-06	0
GGGGCGGCCGTGCAGGCCTCTGAGGAAAGCATTTCAGGCAGCAGAAATCGCAAGCATAGAGGGTGAATTCACTAATCTGCTTGCTGTCTCTTTTCTCCTCTA	8	8.68479e-06	0
GGGGCAGCCGTGCAGGCCTCTGAGGAAAGCATTTCAGGCAGCAGAAATCGCAA------AGGGTGAATTCACTAATCTGCTTGCTGTTCCTTTTCTCCTCTA	8	8.68479e-06	0
GGGGCAGCCGTGCAGGCCTCTGAGGAAAGCATTTCAGGCAGCAGAAATCGCAGGCATAG-----GAATTCACTAATCTGCTTGCTGTTTCTTTTCTCCTCTA	8	8.68479e-06	0
GGGGCAGCCGTGCAGGCCTCTGAGGAAAGCATTTCAGGCAGCAGAAATCGCAAGCATAG--------TTAACTAATCTGCTTGCTGTTTCTTTTCTCCTCTA	8	8.68479e-06	0
GGGGCAGCCGTGCAGGCCTCTGAGGAAAGCATTTCAGGCAGCAGAAATCGCAAGCATAGAGGGTGAATTCACTAATCTGCTTGCTGTTCCTTTCCTCCTCTA	8	8.68479e-06	0
GGGGCAGCCGTGCAGGCCTCTGAGGAAAGCATTTCAGGCAGCAGAAATCGCAAGCATAGAGGGTGAACTCACTAATCTGCTTGCTGTTTCTTTCCTCCTCTA	8	8.68479e-06	0
GGGGCAGCCGTGCAGGCCTCTGAGGAAAGCATTTCAGGCAGCAG-------------------------------TCTGCTTGCTGTTTCTTTTCTCCTCTA	8	8.68479e-06	0
GGGGCAGCTGTGCAGGCCTCTGAGGAAAGCATTTCAGGCAGCAGAAATCGCAAGCATAGAGGGTGAATTCACTAATCCGCTTGCTGTTTCTTTTCTCCTCTA	8	8.68479e-06	0
GGGGCAGCCGTGCAGGCCTCTGAGGAAAGCATTTCGGGCAGCAGAAATCGCAAGCATA---GGTGAATTCACTAATCTGCTTGCTGTTTCTTTTCTCCTCTA	8	8.68479e-06	0
GGGGCAGCCGTGCAGGCCTCTGAGGAAAGCATTTCAGGCAGCAGAAATC---------GAGGGCGAATTCACTAATCTGCTTGCTGTTTCTTTTCTCCTCTA	8	8.68479e-06	0
GGGGCAGCCGTGCAGGCCTCTGAGGAAAGCATTTCAGGCAGCAGAAATCGCAAGCATAGAGGGTGAATTCACTAATCTGCTTGCTGTTTCTTTTCTCCTCTA	8	8.68479e-06	57G
GGGGCAGCCGTGCAGGCCTCTGAGGAAAGCATTTCAGGCAGCAGAAATCGCAAGCAT--AGGGTTAATTCACTAATCTGCTTGCTGTTTCTTTTCTCCTCTA	8	8.68479e-06	0
GGGGCAGCCGTGCAGGCCTCTGAGGAAAGCATTTCAGGCAGCAGTAATCGCAAGCATAGAGGGTGGATTCACTAATCTGCTTGCTGTTTCTTTTCTCCTCTA	8	8.68479e-06	0
GGGGCAGCCGTGCAGGCCTCTGAGGAAAGCATTTCAGGCAGCAGAAATCGCAAGCATAGAGGGTGAATTCACTAATCTGCTTGCTGT--CTTTTCTCCTCTA	8	8.68479e-06	86CC
GGGGCAGCCGTGCAGGCCTCTGAGGAAAGCATTTCAGGCAGCAGAAATCGCAAGCATAG-------ATTCACTAATCTGCTTGCTGTTTCCTTTCTCCTCTA	8	8.68479e-06	0
GGGGCAGCCGTGCAGGCCTCTGAGGAAAGCATTTCAGGCAGCAGAAATCGCAAGCATA----GTGAATCCACTAATCTGCTTGCTGTTTCTTTTCTCCTCTA	8	8.68479e-06	0
GGGGCAGCCGTGCAGGCCTCTGGGGAAGGCATTTCAGGCAGCAGAAATCGCAAGCATAGAGGGTGAATTCACTAATCTGCTTGCTGTTTCTTTTCTCCTCTA	8	8.68479e-06	0
GGGGCAGCCGTGCAGGCCTCTGAGGAAAGCATTTCAGGCAGCAGAAATCGCAAGCATAGAGGGTGGATTCACTGATCTGCTTGCTGTTTCTTTTCTCCTCTA	8	8.68479e-06	0
GGGGCAGCCGTGCAGGCCTCTGAGGAAAGCATTTCAGGCAGCAGAAAT------------------ATTCACTAATCTGCTTGCTGTTTCTTTTCTCCTCTA	8	8.68479e-06	0
GGGGCAGCCGTGCAGGCCTCTGAGGAAAGCATTTCAGGCAGCAGAAATCGCAAGCAT--AGGGTGAATTCACTAATCTGCTTGCTGTTTCTTTTCTCCTCTA	8	8.68479e-06	58T
GGGGCAGCCGTGCAGGCCTCTGAGGAAAGCATTTCGGGCAGCAGAAATCGCAAGCATAGAGGGTGAATTCACTAATCTGCTTGCTGTTTCTCTTCTCCTCTA	8	8.68479e-06	0
GGGGCAGCCGTGCAGGCCTCTGAGGAAAGCATTTCAGGCAGCAGAAATCGCAAGC----AGGGTGAATTCACTAATCTGCTTGCTGTTCCTTTTCTCCTCTA	8	8.68479e-06	0
GGGGCAGCCGTGCAGGCCTCTGAGGAAAGCATTTCAGGCAGCGGAAATCGCAAGCATAGAGGGTGAATTCACCAATCTGCTTGCTGTTTCTTTTCTCCTCTA	8	8.68479e-06	0
GGGGCAGCCGTGCAGGCCTCTGAGGAAAGCATTTCAGGCAGCAGAAATCGCAAGCATAGAGGGTGAATTCACTAACCTGCTTGCTGTTTCTCTTCTCCTCTA	8	8.68479e-06	0
GGGGCAGCCGTGCAGGCCTCTGAGGAAAGCATTTCAGGCAGCAGAAATCGCA-------AGGGTGAATTCACTAACCTGCTTGCTGTTTCTTTTCTCCTCTA	8	8.68479e-06	0
GGGGCAGCCGTGCAGGCCCCTGAGGAAAGCATTTCAGGCAGCAGAAATCGCAAGCATAG---------TCACTAATCTGCTTGCTGTTTCTTTTCTCCTCTA	8	8.68479e-06	0
GGGGCAGCCGTGCA-GCCTCTGAGGAAAGCATTTCAGGCAGCAGAAATCGC--------------AATTCACTAATCTGCTTGCTGTTTCTTTTCTCCTCTA	8	8.68479e-06	0
GGGGCAGCCGTGCAGGCCTCTGAGGAAAGCATTTCAGGCAGCAGAAATCGCAAGCATAG--------TTCACTAATCTGCTTGCTGTTTCTTCTCTCCTCTA	8	8.68479e-06	0
GGGGCAGCCGTGCAGGCCTCTGAGGAAAGCATTTCAGGCAGCAGAAATCG----------------------TAATCTGCTCGCTGTTTCTTTTCTCCTCTA	8	8.68479e-06	0
GGGGCAGCCGTGCAGGCCTCTGAGGAAAGCATTTCAGGCAGCAGAGATCGCAAGCATAG--------TTCACTAATCTGCTTGCTGTTTCTTTTCTCCTCTA	8	8.68479e-06	0
GGGGCAGCCGTGCAGGCCTCTGAGGAAAGCATTTCAGGCAGCAGAAATCGCAAGCATAGAGGGTGAATTCACTAATCTGCTTGCTGTTTCTTTTCTCCTCTA	8	8.68479e-06	58A
GGGGCAGCCGTGCAGGCCTCTGAGGAAAGCATTTCAGGCAGCAGAAATCGCAAGCAT--AGGGTGAATTCACTAATCTGCTTGCTGTTTCTTTTCTCCTCTA	8	8.68479e-06	60T
GGGGCAGCCGTGCAGGCCTCTGAGGAAGGCATTTCGGGCAGCAGAAATCGCAAGCATAGAGGGTGAATTCACTAATCTGCTTGCTGTTTCTTTTCTCCTCTA	8	8.68479e-06	0
GGGGCAGCCGTGCAGGCCTCTGAGGAGAGCATTTCAGGCAGCAGAAATCGCAAGCATAGAGGGTGGATTCACTAATCTGCTTGCTGTTTCTTTTCTCCTCTA	8	8.68479e-06	0
GGGGCAGCCGTGCAGGCCTCTGAGGAAAGCATTTCAGGCAGCAGAAATCGCA-----AGAGGGTGAATTCACTAATCTGCTTGCTGTTTCTTTTCTCTTCTA	8	8.68479e-06	0
GGGGCAGCCGTGCAGGCCCCTGAGGAAAGCATTTCAGGCAGCAGAAATCGCAAGCATAGAGGGTGGATTCACTAATCTGCTTGCTGTTTCTTTTCTCCTCTA	8	8.68479e-06	0
GGGGCAGCCGTGCAGGCCTCTGAGGAAAGCATTTCAGGCAGCAGAAA-C-C--GCA---AGGGTGAATTCACTAATCTGCTTGCTGTTTCTTTTCTCCTCTA	8	8.68479e-06	0
GGGGCAGCCGTGCAGGCCTCTGAGGAAAGCATTTCAGGCAGCAGAAATCGCAAGCATA-AGGGTGAATTCACTGATCTGCTTGCTGTTTCTTTTCTCCTCTA	8	8.68479e-06	0
GGGGCAGCCGTGCAGGCCTCTGAGGAAAGCATTTCAGGCAGCAGAAATCGCAAGCATAG-GGGTGAATTCACTAACCTGCTTGCTGTTTCTTTTCTCCTCTA	8	8.68479e-06	0
GGGGCAGCCGTGCAGGCCTCTGAGGAAAGCATTTCAGGCAGCAGAAATCGCAAGCATAGA--GTGAATTCACTAATCTGCTTGCTGTTTCTTTTCTCCTCTA	8	8.68479e-06	58TGC62ATT
GGGGCAGCCGTGCAGGCCTCTGAGGAAAGCATTTCAGGCAGCAGAAA---------------------TCACTAATCTGCTTGCTGCTTCTTTTCTCCTCTA	8	8.68479e-06	0
GGGGCAGCCGTGCAGGCCTCTGAGGAAAGCATTTCGGGCAGCAGAAATCGCGAGCATAGAGGGTGAATTCACTAATCTGCTTGCTGTTTCTTTTCTCCTCTA	8	8.68479e-06	0
GGGGCAGCCGTGCAGGCCTCTGAGGA-----------------------------------------------AATCTGCTTGCTGTTTCTTTTCTCCTCTA	8	8.68479e-06	0
GGGGCAGCTGTGCAGGCCTCTGAGGAAAGCATTTCAGGCAGCAGAAATCGCAAGCATA-AGGGTGAATTCACTAATCTGCTTGCTGTTTCTTTTCTCCTCTA	8	8.68479e-06	0
GGGGCAGCCGTGCAGGCCTCTGAGGAAAGCATTTCAGGCAGCAGAAATCGCAAGCATAGAGGGTGAATTCACTAATCTGCTTGCTGTTTCTTTTCTCCTCTA	8	8.68479e-06	56ACTCTGAGGAAAGCATT74CAGGCAGC84AAATCGCA
GGGGCAGCCGTGCAGGCCTCTGAGGAAGGCATTTCAGGCAGCAGAGATCGCAAGCATAGAGGGTGAATTCACTAATCTGCTTGCTGTTTCTTTTCTCCTCTA	8	8.68479e-06	0
GGGGCAGCCGTGCAGGCCTCTGAGGA--------------------------------------------ACTAATCTGCTTGCTGTTTCTTTTCTCCTCTA	8	8.68479e-06	0
GGGGCAGCCGTGCAGGCCTCTGAGGAAAGCATTTCAGGCAGCAGAAATCGCAAGCA--------------A--AATCTGCTTGCTGTTTCTTTTCTCCTCTA	8	8.68479e-06	0
GGGGCAGCCGTGCAGGCCTCTGAGGAAAGCATTTCAGGCAGCAGAGATCGCAAGCATAGGGGGTGAATTCACTAATCTGCTTGCTGTTTCTTTTCTCCTCTA	8	8.68479e-06	0
GGGGCAGTCGTGCAGGCCTCTGAGGAAAGCATTTCAGGCAGCAGAAATCGCAAGCATA------GAATTCACTAATCTGCTTGCTGTTTCTTTTCTCCTCTA	8	8.68479e-06	0
GGGGCAGCCGTGCAGGCCTCTGAGGAAAGCATTTCAGGCAGCGGAAATCGCAAGCATAG--------------AATCTGCTTGCTGTTTCTTTTCTCCTCTA	8	8.68479e-06	0
GGGGCAGCCGTGCAGGCCTCTGAGGAAAGCATTTCAGGCAGCAGAAATCGCAAGTATAG--------------AATCTGCTTGCTGTTTCTTTTCTCCTCTA	8	8.68479e-06	0
GGGGCAGCCGTGCAGGCCTCTGAGGAAAGCATTTCAGGCAGCAGAAATCGCAAGCATAGAGGGTGAATTCACTAATCTGCTTGCT-TTTCTTTTCTCCTCTA	8	8.68479e-06	83C
GGGGCAGCCGTGCAGGCCTCTGAGGAAAGCATGTCAGGCAGCAGAAATCGCAAGCAT--AGGGTGAATTCACTAATCTGCTTGCTGTTTCTTTTCTCCTCTA	8	8.68479e-06	0
GGGGCAGCCGTGCAGGCCTCTGAGGAAAGCATTTCAGTCAGCAGAAATCGCAAGCAT--AGGGTGAATTCACTAATCTGCTTGCTGTTTCTTTTCTCCTCTA	8	8.68479e-06	0
GGGGCAGCCGTGCAGGCCTCTGAGGGAAGCATTTCAGGCAGCAGAAATCGCAAGCATAGAGGGTGAATTCACTAGTCTGCTTGCTGTTTCTTTTCTCCTCTA	8	8.68479e-06	0
GGGGCAGCCGTGCAGGCCTCTGAGGAAAGCATTTCAGGCAGCAGAAATCGCAAGCATAGGGGGTGAATTCACTAATCTGCTTGCTGTTCCTTTTCTCCTCTA	8	8.68479e-06	0
GGGGCAGCCGTGCAGGCCCCTGAGGAAAGCATTTCAGGCAGCAGAAATCGCAAGCATAGAGGGTGAATTCACTAATCTGCTTGCTGTTTCTTTTCTCCTCTA	8	8.68479e-06	58G
GGGGCAGCCGTGCAGGCCTCTGAGGAAAGCATTTCAGGCAGCAG--------------------------------CTGCTTGCTGTTTCTTTTCTCCTCTA	8	8.68479e-06	0
GGGGCAGCCGTGCAGGCCTTTGAGGAAAGCATTTCAGGCAGCAGAAATCGCAAGCAT--AGGGTGAATTCACTAATCTGCTTGCTGTTTCTTTTCTCCTCTA	8	8.68479e-06	0
GGGGCAGCCGTGCAGGCCTCTGAGGAAAGCATTTCAGGCAGCAGAAATCGCAAGCATA---GGTGAATTCACTAATCTGCTTGCTGTTCCTTTTCTCCTCTA	8	8.68479e-06	0
GGGGCGGCCGTGCAGGCCTCTGAGGAAAGCATTTCAGGCAGCAGGAATCGCAAGCATAGAGGGTGAATTCACTAATCTGCTTGCTGTTTCTTTTCTCCTCTA	8	8.68479e-06	0
GGGGCAGCCGTGCAGGCCTCTGAGGAAAGCATTTCAGGCAGCAGAAATCGCAAGCATAG-----GAATTCACTAATCTGCTTGCTGTTTCTTTTCTCCCCTA	8	8.68479e-06	0
GGGGCAGCCGTGCAGGCCTCTGAGGAAAGCATTTCAGGCAGCAGAAGTCGCAAGC----AGGGTGAATTCACTAATCTGCTTGCTGTTTCTTTTCTCCTCTA	8	8.68479e-06	0
GGGGCAGCCGTGCAGGCCTCTGAGGAAAGCATTTCAGGCAGCAGAAATCGCAAGCATA----------T--CTAATCTGCTTGCTGTTTCTTTTCTCCTCTA	8	8.68479e-06	0
GGGGCAGCCGTGCAGGCCTCTGAGGAAGGCATTTCAGGCAGCAGAAATCGCA-------AGGGTGAATTCACTAATCTGCTTGCTGTTTCTTTTCTCCTCTA	8	8.68479e-06	0
GGGGCAGCCGTGCAGGCCTCTGAGGAAAGCATTTCAGGCAGCAGAAATCGCAAGCA---AGGGTGAATTCACTAATCTGCTTGCTGTTTCTTCTCTCCTCTA	8	8.68479e-06	0
GGGGCAGCCGTGCAGGCCTCTGAGGAAAGCATTTCAGGCAGCAGAAATCGCAAGCATAGAGGGTGAATTCACTAATCTGCTTGCTGTTTCTCTTCTCCTCTA	8	8.68479e-06	59A
GGGGCAGCCGTGCAGGCCTCTGGGGAAAGCATTTCAGGCAGCAGAAATCGCAAGCATAG----------------TCTGCTTGCTGTTTCTTTTCTCCTCTA	8	8.68479e-06	0
GGGGCAGCCGTGCAGGCCTCTGAGGAAAGCATTTCAGGCAGCAGAAATCGCAAGCATA----------------------------TTTCTTTTCTCCTCTA	8	8.68479e-06	0
GGGGCGGCCGTGCAGGCCTCTGAGGAAAGCATTTCAGGCAGCAGAAATCGCAAGCATA-AGGGTGAATTCACTAATCTGCTTGCTGTTTCTTTTCTCCTCTA	8	8.68479e-06	0
GGGGCAGCCGTGCAGGCCTCTGAGGAAAGCATTTCAGGCAGCAGAAATCGCAGGCATAGAGGGTGAATTCACCAATCTGCTTGCTGTTTCTTTTCTCCTCTA	8	8.68479e-06	0
GGGGCAGCCGTGCAGGCCTCTGAGGAAAGCATTTCAG-----------------------------------------GCTTGCTGTTTCTTTTCTCCTCTA	8	8.68479e-06	0
GGGGCAGCCGTGCAGGCCTCTGAGGAAAGCATTTCAGGCAGCAGAAATC----------------------CTAATCTGCTTGCTGTTTCTTTTCTCCTCTA	8	8.68479e-06	0
GGGGCAGCCGTGCAGGCCTCTGAGGAAAGCATTTCAGGCAGCAGAAATCGCAGGCATA-AGGGTGAATTCACTAATCTGCTTGCTGTTTCTTTTCTCCTCTA	8	8.68479e-06	0
GGGGCAGCCGTGCAGGCCTCTGAGGAAAGCAATTCAGGCAGCAGAAATCGCAAGCAT--AGGGTGAATTCACTAATCTGCTTGCTGTTTCTTTTCTCCTCTA	8	8.68479e-06	0
GGGGCAGCCGTGCAGGCCTCTGAGGAAAGCATTTCAGGCAGCAGA--------------AGGGTGAATTCACTAATCTGCTTGCTGTTTCTTTCCTCCTCTA	8	8.68479e-06	0
GGGGCAGCCGTGCAGGCCTCTGAGGAAAGCATTTCAGGCAGCAGAAATCGCAAGC-----------ATTCACTAATCCGCTTGCTGTTTCTTTTCTACTCTA	8	8.68479e-06	0
GGGGCAGCCGTACAGGCCTCTGAGGAAAGCATTTCAGGCAGCAGAAATCGCA-----AGAGGGTGAATTCACTAATCTGCTTGCTGTTTCTTTTCTCCTCTA	8	8.68479e-06	0
GGGGCAGCCGTGCGGGCCTCTGAGGAAAGCATTTCAGGCAGCAGAAATCGCAAGCATAGAGGGTGAATTCACTAATCTGCTTGCTGTTTCTTTTCCCCTCTA	8	8.68479e-06	0
GGGGCAGCCGTGCAGGCCTCTGAGGAAAGCATTTCAGGCAGCAGAAATCGCAAGCATAG----------------TCTGCTCGCTGTTTCTTTTCTCCTCTA	8	8.68479e-06	0
GGGGCAGCCGTGCAGGCCTCTGAGGAAAGCATTTCGGGCAGCAGAAATCACAAGCATAGAGGGTGAATTCACTAATCTGCTTGCTGTTTCTTTTCTCCTCTA	8	8.68479e-06	0
GGGGCAGCCGTGCAGGCCTCTGAGGAAAGCATTTCAGGCAGCAGAAATCGCAAGCATAGAGGGTGAATTCACTAGTCTGCTTGCTGTTTCTTCTCTCCTCTA	8	8.68479e-06	0
GGGGCAGCCGTGCAGGCCTCTGAGGAAAGCATTTCAGGCAGCAGAAATCGCAAGCATAGAGGGTGAATTCACTAATCTGCTTGCTGTTTCTTTTCTCCTCTA	8	8.68479e-06	60GG
GGGGCAGCCGTGCAGGCCTCTGAGGAAAGCATTTCAGGCAGCAGAAATCGCAAGCA--------G------C--ATCTGCTTGCTGTTTCTTTTCTCCTCTA	8	8.68479e-06	0
GGGGCAGCCGTGCAGGCCTCTGAGGAAAGCATTTCAGGCAGCAGGAATCGCA-----AGAGGGTGAATTCACTAATCTGCTTGCTGTTTCTTTTCTCCTCTA	8	8.68479e-06	0
GGGGCAGCCGTACAGGCCTCTGAGGAAAGCATTTCAGGCAGCAGAAATCGCAAGCATAG-GGGTGAATTCACTAATCTGCTTGCTGTTTCTTTTCTCCTCTA	8	8.68479e-06	0
GGGGCAGCCGTGCAGGCCTCTGAGGAAAGCATTTCAGGCAGCAGAAGTCACAAGCATAGAGGGTGAATTCACTAATCTGCTTGCTGTTTCTTTTCTCCTCTA	8	8.68479e-06	0
GGGGCAGCCGTGCAGGCCTCTGAGGAAAGCATTTCAGGCAGCAGAAATCGCA-----AGAGGGTGAATTCACTAATCTGCTTGCTGTCTCTTTTCTCCTCTA	8	8.68479e-06	0
GGGGCAGCCGTGCAGGCCTCTGAGGAAAGCATT--------------------------AGGGTGAATTCACTAATCTGCTTGCTGTTTCTTTTCTCCTCTA	8	8.68479e-06	0
GGGGCAGCCGTGCAGGCCTCTGAGGAAAGCATTTCAGGCAGCAGAAACCGCAAGCATAG--------TTCACTAATCTGCTTGCTGTTTCTTTTCTCCTCTA	8	8.68479e-06	0
GGGGCAGCCGTGCAGGCCACTGAGGAAAGCATTTCAGGCAGCAGAAATCGCAAGC----AGGGTGAATTCACTAATCTGCTTGCTGTTTCTTTTCTCCTCTA	8	8.68479e-06	0
GGGGCAGCCGTGCAGGCCTCTGAGG--AGCATTTCAGGCAGCAGAAATCGCAAGCATAGAGGGTGAATTCACTAATCTGCTTGCTGTTTCTTTTCTCCTCTA	8	8.68479e-06	23G27C
GGGGCAGCCGTGCAGGCCTCTGAGGAAGGCATTTCAGGCAGCAGAAATCGCAAGCATAGAGGGTGAATTCACTAATCTGCTTGCTGTTTCTTTCCTCCTCTA	8	8.68479e-06	0
GGGGCAGCCGTGCAGGCCTCTGAGGAAAGCATTTCAGGCAGCAGAAATCGCAAGCATA------GAATTCACTAGTCTGCTTGCTGTTTCTTTTCTCCTCTA	8	8.68479e-06	0
GGGGCAGCCGTGCAGGCCTCTGAGGAAAGCATTTCAGGCAGCAGATATCGCAAGCAT--AGGGTGAATTCACTAATCTGCTTGCTGTTTCTTTTCTCCTCTA	8	8.68479e-06	0
GGGGCAGCCGTGCAGGCCTCTGAGGAAAGCATTTCAGGCAGCAGA--------------AGGGTGAATTCACTAATCTGCTTGCTGCTTCTTTTCTCCTCTA	8	8.68479e-06	0
GGGGCAGCCGTGCAGGCCTCTGAGGAAAGCATTTCAGGCAGCAGAAACCGCAAGCATAGAGGGTGAATTCACTAATCTGCTTGCTGTTTCTTTTCCCCTCTA	8	8.68479e-06	0
GGGGCAGCCGTGCAGGCCTCTGAGGAAAGCATTTCAGGCAGCAGAAATCGCAAGCATAGAGGGTGGATTCACCAATCTGCTTGCTGTTTCTTTTCTCCTCTA	8	8.68479e-06	0
GGGGCAGCCGTGCAGGCCTCTGAGGAAAGCATTTCAGGCAGCAGAAATCGCA-------AGGGTGAATTCACTAATCTGCTTGCTGTTTCTTTTCTCCTCTG	8	8.68479e-06	0
GGGGCAGCCGTGCAGGCCTCTGAGGAAAGCATTTCAGGCAGCAGAAATCGCAAGCAT--AGGGTGAATTCACTAAGCTGCTTGCTGTTTCTTTTCTCCTCTA	8	8.68479e-06	0
GGGGCAGCCGTGCAGGCCTCTGAGGAAAGCATTTCAGGCAGCAGAAATCGCAAGCATA----GTGAATTCACTAATCTGCTTGCTGTTCCTTTTCTCCTCTA	8	8.68479e-06	0
GGAGCAGCCGTGCAGGCCTCTGAGGAAAGCATTTCAGGCAGCAGAAATCGCAAGCAT--AGGGTGAATTCACTAATCTGCTTGCTGTTTCTTTTCTCCTCTA	8	8.68479e-06	0
GGGGCAGCCGTGCAGGCCTCTGAGGAAAGCATTTCAGGCAGCAGAAATCGCAAGCA------------TCACTAATCTGCTCGCTGTTTCTTTTCTCCTCTA	8	8.68479e-06	0
GGGGCAGCCGTGCAGGCCTCTGAGGAAAGCATTTCAGGCAGCAGAAATCGC--------AGGGCGAATTCACTAATCTGCTTGCTGTTTCTTTTCTCCTCTA	8	8.68479e-06	0
GGGGCAGCCGTGCAGGCCTCTGAGGAAAGCATTTCAGGCAGCAGAAATCGCAAGCAT--AGGGTGAATTCACTAATCTGCTTGCTGTTTCTTTTCTCCTCTA	8	8.68479e-06	61A
GGGGCAGCCGTGCAGGCCTCTGAGGAAAGCATTTCAGGCAGCAGAAATCGCAAGCAT--AGGGTGAATTCACTAATCTGCTTGCTGTTTCTTATCTCCTCTA	8	8.68479e-06	0
GGGGCAGCCATGCAGGCCTCTGAGGAAAGCATTTCAGGCAGCAGAAATCGCAAGCATA-AGGGTGAATTCACTAATCTGCTTGCTGTTTCTTTTCTCCTCTA	8	8.68479e-06	0
GGGGCAGCCGTGCAGGCCTCTGAGGAAAGCATTTCAGGCAGCAGAAATCGCAAGCATAGAGGGTGAATTCACTAATCTGCTTGCTGTTTCTTTTCTCCTCTA	8	8.68479e-06	58TG
GGGGCAGCCGTGCAGGCCTCTGAGGAAAGCATTTCAGACAGCAGAAATCGCAAGCATAG-GGGTGAATTCACTAATCTGCTTGCTGTTTCTTTTCTCCTCTA	8	8.68479e-06	0
GGGGCAGCCGTGCAGGCCTCTGAGGAAAGCATTTCAGGCAGCAGAAATCGCA-------AGGGTGAATTCACTAATCTGCTTGCTATTTCTTTTCTCCTCTA	8	8.68479e-06	0
GGGGCAGACGTGCAGGCCTCTGAGGAAAGCATTTCAGGCAGCAGAAATCGCAAGCAT--AGGGTGAATTCACTAATCTGCTTGCTGTTTCTTTTCTCCTCTA	8	8.68479e-06	0
GGGGCAGCCGTGCAGGCCTCTGAGGAAAGCATTTCAGGCAGCAGAAATCGCA-------AGGGTGAGTTCACTAATCTGCTTGCTGTTTCTTTTCTCCTCTA	8	8.68479e-06	0
GGGGCAGCCGTGCAGGCCTCTGAGGAAAGCATTTCAGGCAGCAGAAATCGCAAGCACA---GGTGAATTCACTAATCTGCTTGCTGTTTCTTTTCTCCTCTA	8	8.68479e-06	0
GGGGCAGCCGTGCAGGCCTCTGAGGAAAGCATTTCAGGCAGCAGAAATCGCAAGCATA----GTGAATTCACTAATCTGCTTACTGTTTCTTTTCTCCTCTA	8	8.68479e-06	0
GGGGCAGCCGTGCAGGCCTCTGAGGAAAGCATTTCAGGCAGCAGAAATC----------AGGGTGAATTCACTAATCTGCTTGCTGTTTCTTTTCTCTTCTA	8	8.68479e-06	0
GGGGCAGCCGTGCAGGCCTCTGAGGAAAGCATTTCAGGCAGCAGAAATCGC-TGCAT--AGGGTGAATTCACTAATCTGCTTGCTGTTTCTTTTCTCCTCTA	8	8.68479e-06	54CTGA59T
GGGGCAGCCGTGCAGGCCTCTGAGGAAAGCATTTCAGGCAGCAGAGATCGCAAGCATA-AGGGTGAATTCACTAATCTGCTTGCTGTTTCTTTTCTCCTCTA	8	8.68479e-06	0
GGGGCAGCCGTGCAGGCCTCTGAGGGAAGCATTTCAGGCAGCAGAAATCGCA-----AGAGGGTGAATTCACTAATCTGCTTGCTGTTTCTTTTCTCCTCTA	8	8.68479e-06	0
GGGGCAGCCGTGCAGGCCTCTGAGGAAAGCATTTCAGGCAGCAGAAATC---------GAGGGTGAATTCACTAATCTGCTTGCTGTTTCTTTTCTCCTCCA	8	8.68479e-06	0
GGGGCAGCCGTGCAGGCCTCTGAGGAAAGCATTTCAGGCAGCAGAAATCGCAAGC-----------ATTCACTAATCTGCTTGCTGTTTCTTTTCTCTTCTA	8	8.68479e-06	0
GGGGCAGCCGTGCAGGCCTCTGAGGAAAGCAT--CAGGCAGCAGAAATCGCAAGCATAGAGGGTGAATTCACTAATCTGCTTGCTGTTTCTTTTCTCCTCTA	8	8.68479e-06	31C34C
GGGGCAGCCGTGCAGGCCCCTGAGGAAAGCATTTCAGGCAGCAGAAATCGCAAGC-----------ATTCACTAATCTGCTTGCTGTTTCTTTTCTCCTCTA	8	8.68479e-06	0
GGGGCAGCCGTGCAGGCCTCTGAGGAAAGCATTTCAGGCAGCAGAAATCGC-AG----GAGGGTGAATTCACTAATCTGCTTGCTGTTTCTTTTCTCCTCTA	8	8.68479e-06	0
GGGGCAGCCGTGCAGGCCTCTGAGGGAAGCATTTCAGGCAGCAGAAATCGC--------AGGGTGAATTCACTAATCTGCTTGCTGTTTCTTTTCTCCTCTA	8	8.68479e-06	0
GGGGCAGCCGTGCAGGCCTCTGAGGAAAGCATTTCAGGCAGCAGGAATCGCAAGCATAG-------ATTCACTAATCTGCTTGCTGTTTCTTTTCTCCTCTA	8	8.68479e-06	0
GGGGCAGCCGTGCAGGCCTCTGAGGAAAGCATTTCAGGCGGCAGAAATCGCAAGCATA------GAATTCACTAATCTGCTTGCTGTTTCTTTTCTCCTCTA	8	8.68479e-06	0
GGGGCAGCCGTGCAGGCCTCTGGGGAAAGCATTTCAGGCAGCAGAAATCGCAA------AGGGTGAATTCACTAATCTGCTTGCTGTTTCTTTTCTCCTCTA	8	8.68479e-06	0
GGGGCAGCCGTGCAGGCCTCTGAGGAAAGCATTTCAGGCAGCAGAAATCGCAAGCATAG----------------TCTGCCTGCTGTTTCTTTTCTCCTCTA	8	8.68479e-06	0
GGGGCAGCCGTGCAGGCCTCTAAGGAAAGCATTTCAGGCAGCAGAAATCGCAAGCAT--AGGGTGAATTCACTAATCTGCTTGCTGTTTCTTTTCTCCTCTA	8	8.68479e-06	0
GGGGCAGCCGTGCAGGCCTCTGAGGAAAGCATTTCAGGCAGCAGAAGTCGCAAGCATAG--------TTCACTAATCTGCTTGCTGTTTCTTTTCTCCTCTA	8	8.68479e-06	0
GGGGCAGCCGTGCAGGCCTCTGAGGAAAGCATTTCAGGCAGCAGAAATCGCAAGCATAGAGGGTGAATTCACTAATCTGCTTGCTGTTTC-TTTC-CCTCTA	8	8.68479e-06	93CC
GGGGCAGCCGTGCAGGCCTCCGAGGAAAGCATTTCAGGCAGCAGAAATCGCAAGCATAGAGGGTGAATTCACTAATCTGCTTGCTGTTTCTTTCCTCCTCTA	8	8.68479e-06	0
GGGGCAGCCGTGCAGGCCTCTGAGGGAAGCATTTCAGGCAGCAGAAATCGCAAGC------------------AATCTGCTTGCTGTTTCTTTTCTCCTCTA	8	8.68479e-06	0
GGGGCAGCCGTGCAGGCCTCTGAGGAAAGCATTTCAGGCAGCAGAAATCGCAAGCATAGAGGGTGAATTCACTAATCTGCTTGCTCTTTCTTTTCTCCTCTA	8	8.68479e-06	0
GGGGCAGCCGTGCAGGCCTCTGAGGAAAGCATTTCAGGCAGCAGAAATCGCAAGC----AGGGTGAATTCACTAATCTGCTTGCTGCTTCTTTTCTCCTCTA	8	8.68479e-06	0
GGGGCAGCCGTGCAGGCCTCTGAGGAAAGCATTTCAGGCAGCAGAAATCGCAAGCA---AGGGTGAATCCACTAATCTGCTTGCTGTTTCTTTTCTCCTCTA	8	8.68479e-06	0
GGGGCAGCCGTGCAGGCCTCTGAGGAAAGCATTTCAGGCAGCAGAAATCGCA-----AGAGGGCGAATTCACTAATCTGCTTGCTGTTTCTTTTCTCCTCTA	8	8.68479e-06	0
GGGGCAGCCGTGCAGGCCTCTGAGGAAAGCATTTCAGGCAGCAGAAATCGCAAGCAT--------------CTAATCTGCTTGCTGTTTCTTTTCTCCTCTA	7	7.59919e-06	0
GGGGCAGCCGTGCAGGCCTCTGAGGAAAGCATTTCAGGCAGCAGAAATCGCAAGCATAGAGGGTGAATTCACTAATCTGCTTGCTGTTTCTCTTCTCCTCTA	7	7.59919e-06	59T
GGGGCAGCCGTGCAGGCCTCTGAGGAAAGCATTTCAGGCAGCAGAAATCGCAA------AGGGTGAATTCACTAATCTGCTTGCTGTTTCTTTTCTCCTTTA	7	7.59919e-06	0
GGGGCAGCCGTGCAGGCCTCTGAGGAAAGCATTTCAGGCAGCAGAAATCGCAAGCATAG-GGGTGAATTCGCTAATCTGCTTGCTGTTTCTTTTCTCCTCTA	7	7.59919e-06	0
GGGGCAGCCGTGCAGGCCTCTGAGGAAAGCATTTCAGGCAGCAGAAATCGCAAGCATAG-GGGTGAGTTCACTAATCTGCTTGCTGTTTCTTTTCTCCTCTA	7	7.59919e-06	0
GGGGCAGCCGTGCAGGCCTCTGAGGAAAGCATTTCAGGCAGCAGAAATC--------------TG-------------G-TTGCTGTTTCTTTTCTCCTCTA	7	7.59919e-06	0
GGGGCAGCCGTGCAGGCCTCTGAGGAAAGCATTTCAGGCAGCAGAAATCGCAAGCATAG-------------TAATCTGCTTGCCGTTTCTTTTCTCCTCTA	7	7.59919e-06	0
GGGGCAGCCGTGCAGGCCTCTGAGGAAAGCATTTCAGGCAGCAGAAATCGCAAGCATAG--------------AATCTGCTTGCTGTTTCCTTTCTCCTCTA	7	7.59919e-06	0
GGGGCAGCCGTGCAGGCCTCTGAGGAAAGCATTTCAGGCAGCAGAAATCGCAAGCATAG---------------ATCTGCTTGCTGTTTCTTTCCTCCTCTA	7	7.59919e-06	0
GGGGCAGCCGTGCAGGCCTCTGAGGAAAGCATTTCAGGCGGCAGAAATCGCAAGCATAGAGGGTGAATTCACTAATCTGCTTGCTGTTTCTTTTCTCCTCTA	7	7.59919e-06	59A
GGGGCAGCCGTGCAGGCCTCTGAGGAAAGCATTTCAGGCAGCAGAAATCGCAAGCATAGAGGGTGAATTCACTAATCTGCTTGCTGTTTCTTTTCTCCTCTA	7	7.59919e-06	57G59TTTCTTGC68ATT
GGGGCAACCGTGCAGGCCTCTGAGGAAAGCATTTCAGGCAGCAGAAATCGCAAGCAT--AGGGTGAATTCACTAATCTGCTTGCTGTTTCTTTTCTCCTCTA	7	7.59919e-06	0
GGGGCAGCCGTGCAGGCCTCTGAGGGAAGCATTTCAGGCAGCAGAAATCGCAAGCATAGAGGGTGAATTCACCAATCTGCTTGCTGTTTCTTTTCTCCTCTA	7	7.59919e-06	0
GGGGCAGCCGTGCAGGCCTCTGAGGAAAGCATTTCAGGCAGCAGAAATCGCAAGCATAGAGGGTGAGTTCACTAATCTGCTTGCTGTTTCTTTTCTCCTCTA	7	7.59919e-06	58G
GGGGCAGCCGTGCGGGCCTCTGAGGAAAGCATTCCAGGCAGCAGAAATCGCAAGCATAGAGGGTGAATTCACTAATCTGCTTGCTGTTTCTTTTCTCCTCTA	7	7.59919e-06	0
GGGGCAGCCGTGCAGGCCTCTGAGGAAAGCATTTCAGGCAGCAGAAATCGCAAGCAT--AGGGTGAAT--ACTAATCTGCTTGCTGTTTCTTTTCTCCTCTA	7	7.59919e-06	67AA
GGGGCAGCCGTGCAGGCCTCTGAGGAAAGCATTTCAGGCAGCAGAGATCGCA-------AGGGTGAATTCACTAATCTGCTTGCTGTTTCTTTTCTCCTCTA	7	7.59919e-06	0
AGGGCAGCCGTGCAGGCCTCTGAGGAAAGCATTTCAGGCAGCAGAAATCGCAAGCATA------GAATTCACTAATCTGCTTGCTGTTTCTTTTCTCCTCTA	7	7.59919e-06	0
GGGGCAGCCGTGCAGGCCTCTGAGGAAAGCATTTCAGGCAGCAGAAATCGCAAGC----AGGGTGAATTCACTAGTCTGCTTGCTGTTTCTTTTCTCCTCTA	7	7.59919e-06	0
GGGGCAGCCGTGCAGACCTCTGAGGAAAGCATTTCAGGCAGCAGAAATCGCAAGCATA-AGGGTGAATTCACTAATCTGCTTGCTGTTTCTTTTCTCCTCTA	7	7.59919e-06	0
GGGGCAGCCGTGCAGGCCTCTGAGGAAAGCATTTCAGGCAGCAGAGATCGCAAGCATAGAGGGTGAATTCACTAATCTGCTTGCTGTTTCTTTCCTCCTCTA	7	7.59919e-06	0
GGGGCAGCCGTGCAGGCCTCTGAGGAAAGCATTTCAGGCAGCAGAAATCGCAAGCATA-AGGGTGAATTCACTAATCTGCTTGCCGTTTCTTTTCTCCTCTA	7	7.59919e-06	0
GGGGCAGCCGTGCAGGCCTCTGAGGAAAGCATTTCAGGCAGCAGAAATCGCAAGCATAGA---------C-CTAATCTGCTTGCTGTTTCTTTTCTCCTCTA	7	7.59919e-06	0
GGGGCAGCCGTGCAGGCCTCTGAGGAAAGCATTTCAGGCAGCAGAAATCGCAAGCATAGAGGGTGGATTCACTAATCCGCTTGCTGTTTCTTTTCTCCTCTA	7	7.59919e-06	0
GGGGCAGCCGTGCAGGCCTCTGAGGAAAGCATTTCAGGCAGCAGAAATCGCAAGCATAGA-GGTGAATTCACTAATCTGCTTGCTGTTTCTCTTCTCCCCTA	7	7.59919e-06	0
GGGGCAGCCGTGCAGGCCTCTGAGGAAAGCATTTCAGGCAGCAGAAATCGCA-----AGAGGGTGAATTCACTAATCTGCTTGCTGTTTCTTTTCCCCTCTA	7	7.59919e-06	0
GGGGCAGCCGTGCAGGCCTCTGGGGAAAGCATTTCAGGCAGCAGAAATCGCAAGCATAGAGGGTGAACTCACTAATCTGCTTGCTGTTTCTTTTCTCCTCTA	7	7.59919e-06	0
GGGGCAGCCGTGCAGGCCTCTGAGGAAAGCATCTCAGGCAGCAGAAATCGCAAGCATAGAGGGTGAATTCACTAATCTGCTTGCTGTCTCTTTTCTCCTCTA	7	7.59919e-06	0
GGGGCAGCCGTGCAGGCCTCTGAGGAAGGCATTTCAGGCAGCAGAAATCACAAGCATAGAGGGTGAACTCACTAATCTGCTTGCTGTTTCTTTTCTCCTCTA	7	7.59919e-06	0
GGGGCAGCCGTGCAGGCCTCTGAGGAAAGCATTTCAGGCGGCAGAAATCGCAAGCATAG--------TTCACTAATCTGCTTGCTGTTTCTTTTCTCCTCTA	7	7.59919e-06	0
GGGGCAGCCGTGCAGGCCCCTGAGGAAAGCATTTCAGGCAGCAGAAATCGC--------AGGGTGAATTCACTAATCTGCTTGCTGTTTCTTTTCTCCTCTA	7	7.59919e-06	0
GGGGCAGCCGTGCAGGCCTCTGAGGAAAGCATTTCCGGCAGCAGAAATCGCAAGCATA-AGGGTGAATTCACTAATCTGCTTGCTGTTTCTTTTCTCCTCTA	7	7.59919e-06	0
GGGGCAGCCGTGCAGGCCTCTGAGGAAGGCATTTCAGGCAGCAGAAATCGC--------AGGGTGAATTCACTAATCTGCTTGCTGTTTCTTTTCTCCTCTA	7	7.59919e-06	0
GGGGCAGCCGTGCAGGCCTCTGAGGAAAGCATTTCAGGCAGCAGAAACCGCAAGCATAGAGGGTGAATTCACTAATCTGCTTGCTGTTCCTTTTCTCCTCTA	7	7.59919e-06	0
GGGGCAGCCGTGCAGGCCTCTGAGGAAAGCATTTCAGGCAGCAGGAATCGCAAGCATAGAGGGTGAATTCACTAATCTGCTTGCTGCTTCTTTTCTCCTCTA	7	7.59919e-06	0
GGGGCAGCCGTGCAGGCCTCTGAGGAAAGCATTTCAGGCAGCAGAAATCGCAAGCATAG-GGGTGAATTCACTGATCTGCTTGCTGTTTCTTTTCTCCTCTA	7	7.59919e-06	0
GGGGCAGCCGTGCAGGCCTCTGAGGAAAGCATTTCAGGCAGCAGAAGTCGCAAGCATAGAGGGTGAATTCACTAATCCGCTTGCTGTTTCTTTTCTCCTCTA	7	7.59919e-06	0
GGGGCAGCCGTGCAGGCCTCTGAGGAAAGCATTTTAGGCAGCAGAAATCGCAAGCATAG-GGGTGAATTCACTAATCTGCTTGCTGTTTCTTTTCTCCTCTA	7	7.59919e-06	0
GGGGCAGCCGTGCAGGCCTCTGAGGAAAGCATTTCGGGCAGCAGAAATCGCAAGCATA------GAATTCACTAATCTGCTTGCTGTTTCTTTTCTCCTCTA	7	7.59919e-06	0
GGGGCAGCCGTGCAGGCCTCTGAGGAAAGCATTTCGGGCAGCAGAAATCGCAAGCATAGAGGGTGAATTCACTAATCCGCTTGCTGTTTCTTTTCTCCTCTA	7	7.59919e-06	0
GGGGCAGCCGTGCAGGCCTCTGAGGAAAGCATTTCAGGCAGCAGAAATCGCAAGCATAG--------TTCACTAATCTGCTTGCTGTTTCTTTCCTCCTCTA	7	7.59919e-06	0
GGGGCAGCCGTGCAGGCCTCTGAGGGAAGCATTTCAGGCAGCAGAAATCGCAAGCATAG-------ATTCACTAATCTGCTTGCTGTTTCTTTTCTCCTCTA	7	7.59919e-06	0
GGGGCAGCCGTGCAGGCCTCTGAGGAAAGCATTTCAGGCAGCAGAAATC---------GAGGGTGAATTCACTAATCTGCTTGCTGTCTCTTTTCTCCTCTA	7	7.59919e-06	0
GGGGCAGCCGTGCAGGCCTCTGAGGAAAGCATTTCAGGCAGCAGAAATCGCAAGCAT--AGGGTGAATTCACTAATCTGCTTGCTGTTTCTTGTCTCCTCTA	7	7.59919e-06	0
GGGGCAGCCGTGCAGGCCTCTGAGGAAAGCATTTCAGGCAGCAGAAATCGCAAGCATAG-GGGTGAATTCACTAATCTGCTTGCTGTTTCTTTACTCCTCTA	7	7.59919e-06	0
GGGGCAGCCGTGCAGGCCTCTGAGGAAAGCATTTCAGGCAGCAGAAATCGCAAGCATAGAGGGTGAATTCACTAATCTGGTTGCTGTTTCTTTTCTCCTCTA	7	7.59919e-06	0
GGGGCAGCCGTGCAGGCCTCTGAGGAGAGCATTTCAGGCAGCAGAAATC----------AGGGTGAATTCACTAATCTGCTTGCTGTTTCTTTTCTCCTCTA	7	7.59919e-06	0
GGGGCAGCCGTGCAGGCCTCTGAGGAAAGCATTTCAGGCAGCAGAAATCGCAAGCATAG---------------ATCTGCTTGCTGTTTCTTTTCTCCTCCA	7	7.59919e-06	0
GGGGCAGCCGTGCAGGCCTCTGAGGAAAGCATTTCAGGCAGCAGAAATCGCAAGCATAGAGGGTGAATTCACTAATCTGCTTGCTGTTTCTTTTCTCCTCTA	7	7.59919e-06	45AATCGCAAGCAT
GGGGCAGCCGTGCAGGCCTCTGAGGAAAGCATTTCAGGCAGCAGAAGTCGCAAGCATAGAGGGTGAATCCACTAATCTGCTTGCTGTTTCTTTTCTCCTCTA	7	7.59919e-06	0
GGGGCAGCCGTGCAGGCCTCTGGGGAAAGCATTTCAGGCAGCAGAAATCGCAAGCAT------TGAATTCACTAATCTGCTTGCTGTTTCTTTTCTCCTCTA	7	7.59919e-06	0
GGGGCAGCCGTGCAGGCCTCTGAGGAAAGCATTTCAGGCAGCAGAAATCGAAAGCAT--AGGGTGAATTCACTAATCTGCTTGCTGTTTCTTTTCTCCTCTA	7	7.59919e-06	0
GGGGCAGCCGTGCAGGCCTCTGAGGAAAGCATTTCAGGCAGC---------------------------------TCTGCTTGCTGTTTCTTTTCTCCTCTA	7	7.59919e-06	0
GGGGCAGCCGTGCAGGCCTCTGAGGAAAGCATTTCAGGCAGCAGAAATCGCAAGCATA------GAATTCACTAATCTGCTTGCTATTTCTTTTCTCCTCTA	7	7.59919e-06	0
GGGGCAGCCGTGCAGGCCTCTGAGGAAAGCATTTCAGGCAGCAGAAATCGCAAGCATAGAGGGTGGATTCACTAATCTGCTTGCTGTTTCTTCTCTCCTCTA	7	7.59919e-06	0
GGGGCAGCCGTGCAGGCCTCTGAGGAAAGCACTTCAGGCAGCAGAAATC----------AGGGTGAATTCACTAATCTGCTTGCTGTTTCTTTTCTCCTCTA	7	7.59919e-06	0
GGGGCAGCCGTGCAGGCCTCTGAGGAAAGCATTTCAGGCAGCAGAAATCGCAAGCATAGAGGGTGAATTCACTAATCTGCTTGCTGTTTCTTTTCTCCTCTA	7	7.59919e-06	58GCTGGGTCAGCTCGGAGTTCAGATTGGTCAGTTCTTCCT
GGGGCAGCCGTGCAGGCCTCTGAGGAAGGCATTTCAGGCAGCAGAAATCGCAAGCATAG-------ATTCACTAATCTGCTTGCTGTTTCTTTTCTCCTCTA	7	7.59919e-06	0
GGGGCAGCCGTGCAGGCCTCTGAGGAAAGCATTTCAGGCAGCAG-------AAGC----AGGGTGAATTCACTAATCTGCTTGCTGTTTCTTTTCTCCTCTA	7	7.59919e-06	0
GGGGCAGCCGTGCAGGCCTCTGAGGAAAGCATTTCAGGCAGCAGAAATCGCAAGCATAGAGGGTGAATTCACTAATCTGCTTGCTGTTTCTTTTCTCCTCTA	7	7.59919e-06	59CATA
GGGGCAGCCGTGCAGGCCTCTGAGGAAAGC-----------------------------------AA---ACTAATCTGCTTGCTGTTTCTTTTCTCCTCTA	7	7.59919e-06	0
GGGGCAGCCGTGCAGGCCTCTGAGGAAAGCATTTCAGGCAGCAGAGATCGCAAGCATAGAGGGTGAATTCACTAATCTGCTTGCTGTTTCTTTTCTCCTCCA	7	7.59919e-06	0
GGGGCAGCCGTGCAGGCCCCTGAGGAAAGCATTTCAGGCAGCAGAAATCGCAAGCATAG--------------AATCTGCTTGCTGTTTCTTTTCTCCTCTA	7	7.59919e-06	0
GGGGCAGCCGTGCAGGCCTCTGAGGAAAGCATTTCAGGCAGCAGAAATCGC----------------------AATCTGCTTGCTGTTTCTTTTCTCCTCTG	7	7.59919e-06	0
GGGGCAGCCGTGCAGGCCTCTGAGGAAAGCATTTCAGGCAGCAGAAATCGCAAGCATAGAGGGTGAATTCACTAATCTGCTTGCTGTTTCTTTTCTCCTCTA	7	7.59919e-06	59AGA
GGGGCAGCCGTGCAGGCCTCTGAGGAAAGCATTTCAGGCAGCAGAAATCGCAAGCATAGA--GTGAATTCACTAATCTGCTTGCTGTTTCTTTTCTCCTCTA	7	7.59919e-06	59TGAATT
GGGGCAGCCGTGCAGGCCTCTGAGGAAAGCATTTCAGGCAGCAGAAATC---------GAGGGTGAATTCACTAATCTGCTTGCTGTTTCCTTTCTCCTCTA	7	7.59919e-06	0
GGGGCAGCCGTGCAGGCCTCTGAGGAAAGCATTTCAGGCAGCAGAAATCGCAAGCATAGA---TGAA--CACTA-TCTGCTTGCTGTTTCTTTTCTCCTCTA	7	7.59919e-06	58GC64C66T72GTGC78GT
GGGGCAGCCGTGCAGGCCTCTGAGGAAAGCATTTCAGGCAGCAGAAATCGCAAGCATAGAGGGTGAATTCACTAATCTGCTCGCTGTTTCTTCTCTCCTCTA	7	7.59919e-06	0
GGGGCAGCCGTGCAGGCCTCTGAGGAAAGCATTTCAGGCAGCAGAAATCGCA-------AGGGTGAATTCACTAGTCTGCTTGCTGTTTCTTTTCTCCTCTA	7	7.59919e-06	0
GGGGCAGCCGTGCAGGCCTCTGAGGAAAGCATT---------------------C----AGGGTGAATTCACTAATCTGCTTGCTGTTTCTTTTCTCCTCTA	7	7.59919e-06	30A
GGGGCAGCCGTGCAGGCCTCTGAGGAAAGCATTTCAGGCAGCAGAAATCG-------------------CACTAATCTGCTTGCTGTTTCCTTTCTCCTCTA	7	7.59919e-06	0
GGGGCAGCCGTGCAGGCCTCTGAGGAAAGCATTTCAGGCAGCAGAAAT-----------AGGGTGAATTCACTAATCTGCTTGCTGTTTCTCTTCTCCTCTA	7	7.59919e-06	0
GGGGCAGCCGTGCAGGCCTCTGAGGAAAGCATTTCAGGCAGCAGAAATCGCAAGCATAG-------ATTCACTAATCTGCTTGCTGTTTCTCTTCTCCTCTA	7	7.59919e-06	0
GGGGCAGCCGTGCAGGCCTCTGAGGAAAGCATTTCAGGCAGCAGAAATCGCAAGCATAGAGGGTGAATTCACTAATCTGCCTGCCGTTTCTTTTCTCCTCTA	7	7.59919e-06	0
GGGGCAGCCGTGCAGGCCTCTGAGGAAAGCA----------------------------AGGGTGAATTCACTAATCTGCTTGCTGTTTCTTTTCTCCTCTA	7	7.59919e-06	0
GGGGCAGCCGTGCAGGCCTCTGAGGAAAGCATTTCAGGCAGCAGAAACCGCAAGCATA---GGTGAATTCACTAATCTGCTTGCTGTTTCTTTTCTCCTCTA	7	7.59919e-06	0
GGGGCAGCCGTGCAGGCCTCTGAGGAAAGCATTTCAGGCAGCAGAAATCGCAAGCATAGAGGGTGAACTCACTAATCTGCTTGCTGTTTCTTTTCTCCTCTA	7	7.59919e-06	59A
#NAME?	7	7.59919e-06	0
GGGGCAGCCGTGCAGGCCTCTGAGGAAAGCATTTCAGGC------------------------T--ATTCACTAATCTGCTTGCTGTTTCTTTTCTCCTCTA	7	7.59919e-06	0
GGGGCAGCCGTGCAGGCCTCTGAGGAGAGCATTTCAGGCAGCAGAAATCGCAAGCACAGAGGGTGAATTCACTAATCTGCTTGCTGTTTCTTTTCTCCTCTA	7	7.59919e-06	0
GGGGCAGCCGTGCAGGCCTCTGAGGAAAGCATTTCAGGCAGCAGAAATCGCAAGC--AGGGGGTGAATTCACTAATCTGCTTGCTGTTTCTTTTCTCCTCTA	7	7.59919e-06	0
GGGGCAGCCGTGCAGGCCTCTGAGGAAGGCACTTCAGGCAGCAGAAATCGCAAGCATAGAGGGTGAATTCACTAATCTGCTTGCTGTTTCTTTTCTCCTCTA	7	7.59919e-06	0
GGGGCAGCCGTGCAGGCCTCTGAGGAAAGCATTTCAGGCAGCAGAAATCGCAAGCA-----------------------CTTGCTGTTTCTTTTCTCCTCTA	7	7.59919e-06	0
GGGGCAGCCGTGCAGGCCTCTGAGGAAAGCATTTCAGGCAGCAGAAATCG-----AT----------TTCACTAATCTGCTTGCTGTTTCTTTTCTCCTCTA	7	7.59919e-06	0
GGGGCAGCCGTGCAGGCCTCTGAGGAAAGCATTTCAGGCAGCAGAAATCGCAGGCATAGAGGGTGAATTCACTAATCTGCTTGCTGTTTCTTTTCTCCTCTA	7	7.59919e-06	59A
GGGGCAGCCGTGCAGGCCCCTGAGGAAAGCATTTCAGGCAGCAGAAATCGCAAGCATAG----------CACTAATCTGCTTGCTGTTTCTTTTCTCCTCTA	7	7.59919e-06	0
GGGGCAGCCGTGCAGGCCTCTGAGGAGAGCATTTCAGGCAGCAGAAATCGCAAGCATAGAGGGTGAATTCACTAATCTGCTTGCTGTTTCTTTTCCCCTCTA	7	7.59919e-06	0
GGGGCAGCCGTGCAGGCCTCTGAGGAAAGCATTTCAGGCAGCAGAAGTCGCAAGCATAGAGGGTGAATTCACTAATCTGCTTGCTGTTTCTTTTCACCTCTA	7	7.59919e-06	0
GGCGCAGCCGTGCAGGCCTCTGAGGAAAGCATTTCAGGCAGCAGAAATCGCAAGCATAGAGGGTGAATTCACTAATCTGCTTGCTGTTTCTTTTCTCCTCTA	7	7.59919e-06	0
GGGGCAGCCGTGCAGGCCTCTGAGGAAAGCACTTCAGGCAGCAGAAATCGCAAGCATAGAGGGTGGATTCACTAATCTGCTTGCTGTTTCTTTTCTCCTCTA	7	7.59919e-06	0
GGGGCGGCCGTGCAGGCCTCTGAGGAAAGCACTTCAGGCAGCAGAAATCGCAAGCATAGAGGGTGAATTCACTAATCTGCTTGCTGTTTCTTTTCTCCTCTA	7	7.59919e-06	0
GGGGCAGCCGTGCAGGCCTCTGAGGAAAGCATTTCAGGCAGCAGAAATCGCAA-------------------TA---TGCTTGCTGTTTCTTTTCTCCTCTA	7	7.59919e-06	0
GGGGCAGCCGTGCAGGCCTCTGAGGAAAGCATTTCAGGCAGCAGAAATCGCAAGCATAG-----GAATTCACTAATCTGCTTGCTGTTTCTTTTCTCCTCCA	7	7.59919e-06	0
GGGGCAGCCGTGCAGGCCTCTGAGGAAAGCATTTCAGGCAGCAGAAATCGCAAGCATA---GGTGAATTCACCAATCTGCTTGCTGTTTCTTTTCTCCTCTA	7	7.59919e-06	0
GGGGCAGCCGTGCAGGCCTCTGAGGGAAGCATTTCAGGCAGCAGAAATCGCAAGCA---AGGGTGAATTCACTAATCTGCTTGCTGTTTCTTTTCTCCTCTA	7	7.59919e-06	0
GGGGCAGTCGTGCAGGCCTCTGAGGAAAGCATTTCAGGCAGCAGAAATCGCAAGCATA-AGGGTGAATTCACTAATCTGCTTGCTGTTTCTTTTCTCCTCTA	7	7.59919e-06	0
GGGGCAGCCGTGCAGGCCTCTGACGAAAGCATTTCAGGCAGCAGAAATCGCAAGCATAGAGGGTGAATTCACTAATCTGCTTGCTGTTTCTTTTCTCCTCTA	7	7.59919e-06	0
GGGGCAGCCGTGCAGGCCTCTGAGGAAAGCATTTCAGGCAGCAGAAATCGCAAGCATAGAGGGTGAGTTCACTAATCTGCTTGCTGTTTCTTTCCTCCTCTA	7	7.59919e-06	0
GGGGCAGCCGTGCAGGCCTCTGAGGAAAGCATTTCAGGCAGCAGAAATCGCAAGCATA---GGTGAGTTCACTAATCTGCTTGCTGTTTCTTTTCTCCTCTA	7	7.59919e-06	0
GGGGCAGCCGTGCAGGCCTCTGAGGAAAGCATTTCAGGCAGCAGAAATCGCAAGCATAGAGGGTGAATTCACTAATCTGCTCGCTGTTTCTTTTCTCCTCTA	7	7.59919e-06	59GA
GGGGCAGCCGTGCAGGCCTCTGAGGAAAGCATTTCAGGCAGCAGAAATCGCAAGCA-------TGAATTCGCTAATCTGCTTGCTGTTTCTTTTCTCCTCTA	7	7.59919e-06	0
GGGGCAGCCGTGCAGGCCTCTGAGGAAAGCATTCCAGGCAGCAGAAATCGCAAGCATAGAGGGTGAATTCACTAATCTGCTTGCTGTTTCTTTTCTCCTCTA	7	7.59919e-06	59T
GGGGCAGCCGTGCAGGCCTCTGAGGAAAGCATTTCAGGCAGCAGAAATCGCAAGCATA---GGTGAATTCACTAATCTGCTTGCTGCTTCTTTTCTCCTCTA	7	7.59919e-06	0
GGGGCAGCCGTGCAGGCCTCTGAGGAAAGCATTTCAGGCGGCAGAAATCGCAAGCATATAGGGTGAATTCACTAATCTGCTTGCTGTTTCTTTTCTCCTCTA	7	7.59919e-06	0
GGGGCAGCCGTGCAGGCCTCTGAGGAAAGCATTTCAGGCAGCAGAAATC----------AGGGTGAATTCACTAATCTGCTCGCTGTTTCTTTTCTCCTCTA	7	7.59919e-06	0
GGGGCAGCCGTGCAGGCCTCTGAGGAAAGCATTTCGGGCAGCAGAAATCGCAAGCATAGAGGGTGAATTCACTAATCTGCTTGCTGTCTCTTTTCTCCTCTA	7	7.59919e-06	0
GGGGCAGCCGTGCAGGCCTCTGAGGAAAGCATTTCAGGCAGCAGAAATCGCAAGCATAG---------------ATCGGCTTGCTGTTTCTTTTCTCCTCTA	7	7.59919e-06	0
GGGGCAGCCGTGCAGGCCTCTGAGGAAAGCATTTCAGGCAGCAGAAATCGCAAGCAT--AGGGTGAATTCACTAATCTGCTTGCTGTTTCTTTTCTCCTCTA	7	7.59919e-06	65TTCACTAATC
GGGACAGCCGTGCAGGCCTCTGAGGAAAGCATTTCAG---------------------GAGGGTGAATTCACTAATCTGCTTGCTGTTTCTTTTCTCCTCTA	7	7.59919e-06	0
GGGGCAGCCGTGCAGGCCTCTGAGGAAGGCATTTCAGGCAGCAGAAATCGCAAGCATA----GTGAATTCACTAATCTGCTTGCTGTTTCTTTTCTCCTCTA	7	7.59919e-06	56T
GGGGCAGCCGTGCAGGCCTCTGAGGAAAGCATTTCAGGCAGCAGAACTCGCAAGCAT--AGGGTGAATTCACTAATCTGCTTGCTGTTTCTTTTCTCCTCTA	7	7.59919e-06	0
GGGGCAGCCGTGCGGGCCTCTGAGGAAAGCATTTCAGGCAGCAGAAATCGCAAGCATAGGGGGTGAATTCACTAATCTGCTTGCTGTTTCTTTTCTCCTCTA	7	7.59919e-06	0
GGGGCAGCCGTGCAGGCCTCTGAGGAAAGCATTTCAGGCAGCAGAAATCGCAAGCATAGAGGGTGAATTCACTAATCTGCTTGCTGTTTCCTTTCTCCCCTA	7	7.59919e-06	0
GGGGCAGCCGTGCAGGCCTCTGAGGAAAGCATTTCAGGCAGCGGAAATCGCAAGCATAGAGGGTGAATTCACTAATCTGCTTGCTGTTTCTTTTCTCCTCTA	7	7.59919e-06	59A
GGGGCAGCCGTGCAGGCCTCTGGGGAAAGCATTTCAGGCAGCAGAAATCGCAAGCATAG---------------ATCTGCTTGCTGTTTCTTTTCTCCTCTA	7	7.59919e-06	0
GGGGCAGCCGTGCAGGCCTCTGAGGAAAGCATTTCAGGCAGCAGAAATCGC--------------AATTCACTAATCTGCTTGCTGTTTCTTTTCTCCTCTG	7	7.59919e-06	0
GGGGCAGCCGTGCAGGCCTCTGAGGAAAGCATTTCAGGCAGCAGAAATCGCAAGCA-------------------------TGC--TTTCTTTTCTCCTCTA	7	7.59919e-06	0
GGGGCAGCCGTGCAGGCCTCTGAGGAAAGCATTCCAGGCAGCAGAAATCGCAAGCATAGGGGGTGAATTCACTAATCTGCTTGCTGTTTCTTTTCTCCTCTA	7	7.59919e-06	0
GGGGCAGCCGTGCAGGCCTCTGAGGGAAGCATTTCAGGCAGCAGAAATCGCAAGCATAG--------------AATCTGCTTGCTGTTTCTTTTCTCCTCTA	7	7.59919e-06	0
GGGGCAGCCGTACAGGCCTCTGAGGAAAGCATTTCAGGCAGCAGAAATCGCAAGCATAGAGGGTGAATTCACTAATCTGCTTGCTGTTTCTTTTCTCCCCTA	7	7.59919e-06	0
GGGGCAGCCGTGCAGGCCTCTGAGGAAAGCATTTCAAGCAGCAGAAATCGCAAGCATA------GAATTCACTAATCTGCTTGCTGTTTCTTTTCTCCTCTA	7	7.59919e-06	0
GGGGCAGCCGTGCAGGCCTCTGAGGAGAGCATTTCAGGCAGCAGAAATCGCAAGCATAGAGGGTGAACTCACTAATCTGCTTGCTGTTTCTTTTCTCCTCTA	7	7.59919e-06	0
GGGGCAGCCGTGCAGGCCTCTGAGGAAGGCATTTCAGGCAGCAGAAATCGCAAGCATAGAGGGTGAATTCACTAATCTGCTTGCTGTTTCTTTTCTCCTCTA	7	7.59919e-06	57AG
GGGGCAGCCGTGCAGGCCTCTGAGGAAAGCATTTCAGGCAGCAGAAATCGCAAGCATA----GTGAACTCACTAATCTGCTTGCTGTTTCTTTTCTCCTCTA	7	7.59919e-06	0
GGGGCAGCCGTGCAGGCCTCTGAGGAAAGCGTTTCAGGCAGCAGAAATCGCAAGCATAG-------ATTCACTAATCTGCTTGCTGTTTCTTTTCTCCTCTA	7	7.59919e-06	0
GGGGCAGCCGTGCAGGCCTCTGAGGAAAGCATTTCAGGCAGCAGAGATCGCAAGCATA---GGTGAATTCACTAATCTGCTTGCTGTTTCTTTTCTCCTCTA	7	7.59919e-06	0
GGGGCAGCCGTGCAGGCCTCTGAGGAAAGCATTTCAGGCAGCAGAAATCGCAAGCAT--AGGGTGAATTCACTAATCTGCTTGCTGTTTCTTTTCTCCTCTA	7	7.59919e-06	56TT
GGGGCAGCCGTGCAGGCCTCTGAGGAAAGCATTTCAGGCAGCAGAAATCGC--------------------------------CTGTTTCTTTTCTCCTCTA	7	7.59919e-06	0
GGGGCAGCCGTGCAGGCCTCTGAGGAAAGCATTTCAGGCAGCAGAAATCGCAAG------------ATTCACTAATCTGCTTGCTGTTTCTTTTCTCCTCTA	7	7.59919e-06	0
GGGGCAGCCGTGCAGGCCTCTGA--------------------------------------GGTGAATTCACTAATCTGCTTGCTGTTTCTTTTCTCCTCTA	7	7.59919e-06	0
GGGGCAGCCGTGCAGGCCTCTGAGGAAAGCATTTCAGGCAGCAGAAATC--------------TGA--------------TTGCTGTTTCTTTTCTCCTCTA	7	7.59919e-06	0
GGGGCAGCCGTGCAGGCCTCTGAGGAAAGCATTTCAGGCAGCAGAAATCGCAAGCATAGAGGGTGAATTCACTAATCTGCTTGCTGCTTCTTTTCTCCTCTA	7	7.59919e-06	59A
GGGGCAGCCGTGCAGGCCTCTGAGGAAAGCATTTCAGGCAGCAGAAATCGCAAGC-----------ATTCACTAATCTGCTTGCTGTTTCTTTTCTCCTCTG	7	7.59919e-06	0
GGGGCAGCCGTGCAGGCCTCTGAGGAAAGCACTTCAGGCAGCAGAAATCGCAAGCATAGAGGGTGAATTCACTAATCTGCTTGCTGTTTCTTTTCTCCCCTA	7	7.59919e-06	0
GGGGCAGCCGTGCAGGCCTCTGAGGAGAGCATTTCAGGCAGCAGAAATCGCAAGCATAG-------ATTCACTAATCTGCTTGCTGTTTCTTTTCTCCTCTA	7	7.59919e-06	0
GGGGCAGCCGTGCAGGCCTCTGAGGAAAGCATCTCAGGCAGCAGAAATCGCA-----AGAGGGTGAATTCACTAATCTGCTTGCTGTTTCTTTTCTCCTCTA	7	7.59919e-06	0
GGGGCAGCCGTGCAGGCCTCTGAGGAAAGCATTTCAGGCAGCAGAAATCGCAAGCAT--AGGGTGAATTCACTAATCTGCTTGCTGTTTCTGTTCTCCTCTA	7	7.59919e-06	0
GGGGCAGCCGTGCAGGCCTCTAAGGAAAGCATTTCAGGCAGCAGAAATCGCAAGCATAG-----GAATTCACTAATCTGCTTGCTGTTTCTTTTCTCCTCTA	7	7.59919e-06	0
GGGGCAGCCGTGCAGGCCTCTGAGGAAAGCATTTCAGGCAGCAGAAATCGCAAGCATAGAGGGTGGATTCACTAATCTGCTTGCTGTCTCTTTTCTCCTCTA	7	7.59919e-06	0
GGGGCAGCCGTGCAGGCCTCTGAGGAAGGCATTTCAGGCAGCAGAAATCGCAAGCATAGAGGGTGAATTCACTAATCTGCTTGCTGTCTCTTTTCTCCTCTA	7	7.59919e-06	0
GGGGCAGCCGTGCAGGCCTCTGAGGAAAGCATTCCAGGCAGCAGAAATCGCAAGCATA----GTGAATTCACTAATCTGCTTGCTGTTTCTTTTCTCCTCTA	7	7.59919e-06	0
GGGGCAGCCGTGCAGGCCTCTGAGGAAAGCATTTCAGGCAGCAGAGATCGCAA------AGGGTGAATTCACTAATCTGCTTGCTGTTTCTTTTCTCCTCTA	7	7.59919e-06	0
GGGGCAGCCGCGCAGGCCTCTGAGG-------------------------------------------------ATCTGCTTGCTGTTTCTTTTCTCCTCTA	7	7.59919e-06	0
GGGGCAGCCGTGCAGGCCTCTGAGGAAAGCATTTCAGGCAGCAGAAATCGCAAGCATA--------------TAATCTGCTTGCTGTTTCTTTTCTCCTCTA	7	7.59919e-06	0
GGGGCAGCCGTGCAGGCCTCTGAGGAAAGCATTTCAGGCAGCAGAAATCGCAGGCATAGAGGGTGAATTCACTAGTCTGCTTGCTGTTTCTTTTCTCCTCTA	7	7.59919e-06	0
GGGGCAGCCGTGCAGGCCTCTGAGGAAAGCATTTCAGGCAGCAGAAATAGCAAGCAT--AGGGTGAATTCACTAATCTGCTTGCTGTTTCTTTTCTCCTCTA	7	7.59919e-06	0
GGGGCAGCCGTGCAGGCCCCTGAGGAAAGCATTTCAGGCAGCAGAAATCGCAAGCATA----GTGAATTCACTAATCTGCTTGCTGTTTCTTTTCTCCTCTA	7	7.59919e-06	0
GGGGCAGCCGTGCGGGCCTCTGAGGAAAGCATTTCAGGCAGCAGAAATCGCAAGCATAGAGGGTGAATTCACTAATCTGCTTGCTGTCTCTTTTCTCCTCTA	7	7.59919e-06	0
GGGGCAGCCGTGCAGGCCTCTGAGGAAAGCATTTCAGGCAGCAGAAATCGCA--------------------------------------------------	7	7.59919e-06	0
GGGGCAGCCGTGCAGGCCTCTGAGGAAAGCATTTCAGGCAGCAGAAATCGCAAGCATA------GAATTCATTAATCTGCTTGCTGTTTCTTTTCTCCTCTA	7	7.59919e-06	0
GGGGCAGCCGTGCAGGCCTCTGAGGAAAGCATTTCAGGC-------------AGCATA-AGGGTGAATTCACTAATCTGCTTGCTGTTTCTTTTCTCCTCTA	7	7.59919e-06	0
GGGGCAGCCGTGCAGGCCTCTGAGGGAAGCATTTCAGGCAGCAGAAATCGCAAGCATA------GAATTCACTAATCTGCTTGCTGTTTCTTTTCTCCTCTA	7	7.59919e-06	0
GGGGCAGCCGTGCAGGCCTCTGTGGAAAGCATTTCAGGCAGCGGAAATCGCAAGCATAGAGGGTGAATTCACTAATCTGCTTGCTGTTTCTTTTCTCCTCTA	7	7.59919e-06	0
GGGGCAGCCGTGCAGGCCTCTGAGGAAAGCATTTCAGGCAGCAGAAATCGCAAGCATA----GTGAATTCACTAATCTGCTTGCTGTTTCTTTTCTCCTCTA	7	7.59919e-06	56GAT
GGGGCAGCCGTGCAGGCCTCTGCGGAAAGCATTTCAGGCAGCAGAAATCGCAAGCATAG-------ATTCACTAATCTGCTTGCTGTTTCTTTTCTCCTCTA	7	7.59919e-06	0
GGGGCAGCCGTGCAGGCCTCTGAGGGAAGCATTTCAGGCAGCAGAAATCGCAAGCATAGAGGGTGAATTCACTAATCTGCTTGCTGTTTCTTTTCTCCTCTA	7	7.59919e-06	59T
GGGGTAACCGTGCAGGCCTCTGAGGAAAGCATTTCAGGCAGCAGAAATCGCAAGCATAGAGGGTGAATTCACTAATCTGCTTGCTGTTTCTTTTCTCCTCTA	7	7.59919e-06	0
GGGGCAGCCGTGCAGGCCTCTGAGGAAAGCATTTCAGGCAGCAGAAATC---------------GAATTCACTAATCTGCTTGCCGTTTCTTTTCTCCTCTA	7	7.59919e-06	0
GGGGCAGCCGTGCAGGCCTCTGAGGAAAGCATTTCAGGCAGCAGAAATCGCAAGC----AGGGTGAATTCACTAATCTGCCTGCTGTTTCTTTTCTCCTCTA	7	7.59919e-06	0
GGGGCAGCCGTGCAGGCCTCTGAGGAAAGCATTTCAGGCAGCAGAAATCGCAGGCATAGAGGGTGAATTCACTAATCTGCTTGCTGTCTCTTTTCTCCTCTA	7	7.59919e-06	0
GGGGCAGCCGTGCAGGCCTCTGAGGAAAGCATTTCAGGCAGCAGAAATCGCAAGCACAG--------------AATCTGCTTGCTGTTTCTTTTCTCCTCTA	7	7.59919e-06	0
GGGGCAGCCGCGCAGGCCTCTGAGGAAAGCATTTCAGGCAGCAGAAATCGCAAGCATAGAGGGTGAGTTCACTAATCTGCTTGCTGTTTCTTTTCTCCTCTA	7	7.59919e-06	0
GGGGCAGCCGTGCAGGCCTCTGAGGAAAGCATTTCAGGCAGCAGAAATTGCAAGCATAGAGGGTGAATTCACTAACCTGCTTGCTGTTTCTTTTCTCCTCTA	7	7.59919e-06	0
GGGGCAGCCGTGCAGGCCTCTGAGGAAAGCATTTCAGGCAGCAGAAATCGCAAGCATAG----------------------------TTCTTTTCTCCTCTA	7	7.59919e-06	0
GGGGCAGCCGTGCAGGCCTCTGAGGAAAGCATTTCAGGCAGCAGAAATCGCAAGC-----------ATTCACTGATCTGCTTGCTGTTTCTTTTCTCCTCTA	7	7.59919e-06	0
GGGGCAGCCGTGCAGGCCTCTGAGGAAAGCATTTCAGGCAGCAGAAATC---------GAGGGTGAATTCACTAATCTGCTTGCTGTTTCTCTTCTCCTCTA	7	7.59919e-06	0
GGGGCAGCCGTGCAGGCCTCTGAGGAAAGCATTTCAGGCAGCAGAAATCGCAAGCAT--AGGGTGAATTCAATAATCTGCTTGCTGTTTCTTTTCTCCTCTA	7	7.59919e-06	0
GGGGCAGCCGTGCAGGCCTCTGAGGAAAGCACTTCAGGCAGCAGAAATCGCAAGCATAG----------CACTAATCTGCTTGCTGTTTCTTTTCTCCTCTA	7	7.59919e-06	0
GGGGCAGCCGTGCAGGCCTCTGAGGAAAGCATTTCAGGCAGCAGAAATCGCAAGCATAGAGGGTGAATTCACTAATCTGCTTACTGTTTCTTCTCTCCTCTA	7	7.59919e-06	0
GGGGCAGCCGTGCAGGCCTCTGAGGAAAGCATTTCAGGCAGCAGAGATCGCAAGCATAGAGGGTGAATTCACTAATCTGCTTGCTGCTTCTTTTCTCCTCTA	7	7.59919e-06	0
GGGGCAGCCGTGCAGGCCTCTGAGGGAAGCATTTCAGGCAGCAGAAATCGCAAGCATAG-----GAATTCACTAATCTGCTTGCTGTTTCTTTTCTCCTCTA	7	7.59919e-06	0
GGGGCAGCCGTGCAGGCCTCTG-GGGAAGCATTTCAGGCAGCAGAAATCGCAAGCATAGAGGGTGAATTCACTAATCTGCTTGCTGTTTCTTTTCTCCTCTA	7	7.59919e-06	0
GGGGCAGCCGTGCAGGCCTCTGAGGAAAGCATTTCAGGCAGCAGAAATCGCAAGCATAGAG--------------TCTGCTTGCTGTTTCTTTTCTCCTCTA	7	7.59919e-06	0
GGGGCAGCCGTGCAGGCCTCTGAGGAAAGCATTTCAGGCAGCAGAAATCGCAATCATAG-GGGTGAATTCACTAATCTGCTTGCTGTTTCTTTTCTCCTCTA	7	7.59919e-06	0
GGGGCAGCCGTGCAGGCCTCTGAGGAAAGCATTTCAGGCAGCAGAAATCGTAAGCATAG----------CACTAATCTGCTTGCTGTTTCTTTTCTCCTCTA	7	7.59919e-06	0
GGGGCAGCCGTGCAGGCCTCTGAGGAAAGCATTTCAGGCAGCAGAAATCGCAA------AGGGTGAATTCACTAATCTGCCTGCTGTTTCTTTTCTCCTCTA	7	7.59919e-06	0
GGGGCAGCCGTGCAGGCCTCTGAGGAAAGCATTTCAGGCAGCAGAAATCGCAAGCATAGAGGGTGAATTCACCAATCTGCTTGCTGTTTCCTTTCTCCTCTA	7	7.59919e-06	0
GGGGCAGCCGTGCAGGCCTCTGAGGAGAGCATTTCAGGCAGCAGAAAT--------------------------ATCTGCTTGCTGTTTCTTTTCTCCTCTA	7	7.59919e-06	0
GGGGCAGCCGTGCAGGCCTCTGGGGAAAGCATTTCAGGCAGCAGAAATCGCAAGCATAGAGGGTGAATTCACTAATCTGCTTGCTGTTTCTTTTCTCCTCTA	7	7.59919e-06	59A
GGGGCAGCCGTGCAGGCCTCTGAGGAAAGCATTTCAGGCAGCGGAAATCGC--------AGGGTGAATTCACTAATCTGCTTGCTGTTTCTTTTCTCCTCTA	7	7.59919e-06	0
GGGGCAGCCGTGCAGGCCTCTGAGGAAAGCATTTCAGGCAGCAGAAGTCGCAAGCATAG-------ATTCACTAATCTGCTTGCTGTTTCTTTTCTCCTCTA	7	7.59919e-06	0
GGGACAGCCGTGCAGGCCTCTGAGGAAAGCATTTCAGGCAGCAGAAATCGCAAGCATA-AGGGTGAATTCACTAATCTGCTTGCTGTTTCTTTTCTCCTCTA	7	7.59919e-06	0
GGGGCAGCCGTGCAGGCCTCTGAGGAAAGCATTTCAGGCAGCAGAGATCGCAAGCATAG---------TCACTAATCTGCTTGCTGTTTCTTTTCTCCTCTA	7	7.59919e-06	0
GGGGCAGCCGTGCAGGCCTCTGAGGAAAGCATTTCAGGCAGCAGAAATCGCAAGCATA---GGTGAATTCACTAATCTGCTTGCTGTCTCTTTTCTCCTCTA	7	7.59919e-06	0
GGGGCAGCCGTGCAGGCCTCTGAGGAAAGCATTTCAGGCAGCAGAAATCG--------------G--------AATCTGCTTGCTGTTTCTTTTCTCCTCTA	6	6.51359e-06	0
GGGGCAGCCGTGCAGGCCTCTGAGGAAAGCATTTCA-GCAGCAGAAATCGCAAGCATAGAGGGTGAATTCACTAATCTGCTTGCTGTTTCTTTTCTCCTCTA	6	6.51359e-06	0
GGGGCAGCCGTGCAGGCCTCTGAGGAAAGCATTTCAGGCAGCAGAAATCGCAAGCA---AGGGTGAATTCACTAATCTGCTTGCTGTTTCTTTTCTGCTCTA	6	6.51359e-06	0
GGGGCAGCCGTGCAGGCCTCTGAGGAAAGCATTTCAGGCAGCAGAAATCGCAAGCATA-AGGGTGAATTCACTAATTTGCTTGCTGTTTCTTTTCTCCTCTA	6	6.51359e-06	0
GGGGCAGCCGTGCAGGCCTCTGAGGAGAGCATTTCAGGCAGCAGAAATCGCAA------AGGGTGAATTCACTAATCTGCTTGCTGTTTCTTTTCTCCTCTA	6	6.51359e-06	0
GGGGCAGCCGTGCAGGCCTCTGAGGAAAGCATTTCAGGCAGC---------------AGAGGGTGAATTCACTAATCTGCCTGCTGTTTCTTTTCTCCTCTA	6	6.51359e-06	0
GGGGCAGCCGTGCAGGCCTCTGAGGAAAGCATTTCAGGCAGCAGAAATCGCAAGCATAG---------------ATCTGCTTGCTGTTTCTTTTCCCCTCTA	6	6.51359e-06	0
GGGGCAGCCGTGCAGGCCCCTGAGGAAAGCATTTCAGGCAGCAGAAATCGCAAGCATA------GAATTCACTAATCTGCTTGCTGTTTCTTTTCTCCTCTA	6	6.51359e-06	0
GGGGCAGCCGTGCAGGCCTCTGAGGAAAGCATTTCAGGCAGCAGAAATCGCAAGCATAGAGGGTGAATTCACTAATATGCTTGCTGTTTCTTTTCTCCTCCA	6	6.51359e-06	0
GGGGCAGCCGTGCAGGCCTCTGAGGAAAGCATTTCAGGCAGCAGAAATCGCA-----AGA--GTGAATTCACTAATCTGCTTGCTGTTTCTTTTCTCCTCTA	6	6.51359e-06	0
GGGGCAGCCGTGCAGGCCTCTGAGGAAAGCATTTCAGGCAGCAGAAATCGCAAGCATAGAGGGTGAATTCACTAATCTGCTTGCTGTTTCTTTTATACTCTA	6	6.51359e-06	0
GGGGCAGCCGTGCAGGCCTCTGAGGAAAGCATTTCAGGCAGCAGAAATCGCAAGCATAG-------ATTCACTAATCTGCTTGCTGTTTCTTTTCTCCCCTA	6	6.51359e-06	0
GGGGCAGCCGTGCAGGCCTCTGAGGAAAGCATTTCAGGCAGCAGAAACCGCAAGCATA------GAATTCACTAATCTGCTTGCTGTTTCTTTTCTCCTCTA	6	6.51359e-06	0
GGGGCAGCCGTGCAGGCCTCTGAGGAAAGCATTTCAGGCAGCAGAAATCGCAAGCATAGAGGGTGAATTCACTAATCTGCTTGCTGTTCCTTTTCCCCTCTA	6	6.51359e-06	0
GGGGCAGCCGTGCAGGCCTCTGAGGAAAGCATTTCAGGCAGCAGAAATCGCAAGCATAGAGGGCGAATTCACTAATCTGCTTACTGTTTCTTTTCTCCTCTA	6	6.51359e-06	0
GGGGCAGCCGTGCAGGCCTCTGGGGAAAGCATTTCAGGCAGCAGAAATCGCAAGCATAGAGGGTGAATTCACTAATCTGCTTGCTGTTTCTCTTCTCCTCTA	6	6.51359e-06	0
GGGGCAGCCGTGCAGGCCTCTGAGGAAAGCATTTCAGGCAGCAGAAATCGCA---------GGTGAATTCACTAATCTGCTTGCTGTTTCTTTTCTCCTCTA	6	6.51359e-06	54T
GGGGCAGCCGTGCAGGCCTCTGAGGAAAGCATTTCAGGCAGCAG--------------G-GGGTGAATTCACTAATCTGCTTGCTGTTTCTTTTCTCCTCTA	6	6.51359e-06	0
GGGGCAGCCGTGCAGGCCTCTGAGGAAAGCATTTCAGGCAGCAGGAATCGCAAGCATAG---------TCACTAATCTGCTTGCTGTTTCTTTTCTCCTCTA	6	6.51359e-06	0
GGGGCAGCCGTGCAGGCCTCTGAGGAAAGCATTTCAGGCAGCAGAAATC----GCATAGAGGGTGAATTCACTAATCTGCTTGCTGTTTCTTTTCTCCTCTA	6	6.51359e-06	0
GGGGCAGCCGTGCAGGCCTCTGAGGAAAGCACTTCAGGCAGCAGAAATCGCAAGCATAGAGGGTGAATTCACTAATCTGCTTGCTGTCTCTTTTCTCCTCTA	6	6.51359e-06	0
GGGGCAGCCGTGCAGGCCTCTGAGGAGAGCATTTCAGGCAGCAGAAATCGCAAGCA---AGGGTGAATTCACTAATCTGCTTGCTGTTTCTTTTCTCCTCTA	6	6.51359e-06	0
GGGGCAGCCGTGCAGGCCTCTGGGGAAAGCATTTCAGGCAGCAGAAATCGCAAGCATAGGGGGTGAATTCACTAATCTGCTTGCTGTTTCTTTTCTCCTCTA	6	6.51359e-06	0
GGGGCAGCCGTGCAGGCCTCTGAGGAAAGCATTTCAGGCAGCAGAAATCGCAAGCATAGAGGGTGAATTCACTAATCTGCTTGCTGTTTCTTTTCTCCTCTA	6	6.51359e-06	59ACGACTTCATCCTGAGCCCCGTCGTGAAGAGAAGCTTCAT
GGGGCAGCCGTGCAGGCCTCTGAGGAAAGCATTTCAGGCAGCAGAAATCACAAGCATAG--------TTCACTAATCTGCTTGCTGTTTCTTTTCTCCTCTA	6	6.51359e-06	0
GGGGCAGCCGTGCAGGCCTCTGAGGAAAGCATTTCAAGCAGCAGAAATCGC--------AGGGTGAATTCACTAATCTGCTTGCTGTTTCTTTTCTCCTCTA	6	6.51359e-06	0
GGGGCAGCCGTGCAGGCCTCTGAGGAAAGCATTTCAGGCAGCAGAAATCGCAAGCATAGA---TGAATTCACTAATCTGCTTGCTGTTTCTTTTCTCCTCTA	6	6.51359e-06	58TGC64C
GGGGCAGCCGTGCAGGCCTCTGAGGAAAGCAT-------------------------------------------TCTGCTTGCTGTTTCTTTTCTCCTCTA	6	6.51359e-06	0
GGGGCAGCCGTGCAGGCCTCTGAGGAAAGCATTTCAGGCAGCAGAAATC---A-CA-A-AGGGTGAATTCACTAATCTGCTTGCTGTTTCTTTTCTCCTCTA	6	6.51359e-06	0
GGGGCAGCCGTGCAGGCCTCTGAGGAAAGCATTTCAGGCAGCAGAAATCGCAAGCATAGAGGGTGAATCCACTAATCTGCTTGCTGTTCCTTTTCTCCTCTA	6	6.51359e-06	0
GGGGCAGCCGTGCAGGCCTCTGAGGAAAGCATTTCAGGCAGCAGAAATCGCAAGCATAG----------CACTAATCTGCTTGCTGTTTCTTTTCTCCTCTA	6	6.51359e-06	61CC
GGGGCGGCCGTGCAGGCCTCTGAGGAAAGCATTTCAGGCAGCAGAAACCGCAAGCATAGAGGGTGAATTCACTAATCTGCTTGCTGTTTCTTTTCTCCTCTA	6	6.51359e-06	0
GGGGCAGCCGTGCAGGCCTCTGAGGAAAGCATTTCAGGCAGTAGAAATCGCAAGCATAG-GGGTGAATTCACTAATCTGCTTGCTGTTTCTTTTCTCCTCTA	6	6.51359e-06	0
GGGGCAGCCGTGCAGGCCTCTGAGGAAAGCATTTCAGGCAGCAGAAATCGCAAGCATAG----------CACTATTCTGCTTGCTGTTTCTTTTCTCCTCTA	6	6.51359e-06	0
GGGGCAGCCGTGCAGGCCTCTGAGGAAAGCATTTCAGGCAGCAGAAATCGCAAGCATAGAGGGTGAATTCACTAATCTGCCTGCTGTTCCTTTTCTCCTCTA	6	6.51359e-06	0
GGGGCAGCCGTGCAGGCCTCTGAGGAAAGCATTTCAGGCAGCAGAAATCGCAAGCA---------AATTCACTAATCCGCTTGCTGTTTCTTTTCTCCTCTA	6	6.51359e-06	0
GGGGCAGCCGTGCAGGCTTCTGAGGAAAGCATTTCAGGCAGCAGAAATCGCAAGCAT---------ATTCACTAATCTGCTTGCTGTTTCTTTTCTCCTCTA	6	6.51359e-06	0
GGGGCAGCCGTGCAGGCCTCTGAGGAAAGCATTTCAGGAAGCAGAAATCGCAAGCAT--AGGGTGAATTCACTAATCTGCTTGCTGTTTCTTTTCTCCTCTA	6	6.51359e-06	0
GGGGCAGCCGTGCAGGCCTCTGAGGAAAGCATTTCAGGCAGCAGAAATCGCAAGCAT------------------TCTGCTTGCTGTTTCTTTTCTCCTCTA	6	6.51359e-06	0
GGGGCAGCCGTGCAGGCCTCTGAGGAAAGCATTTCAGGCAGCAGAAATCGCAAGCATA----GT-AAT----TAA----------G----------------	6	6.51359e-06	0
GGGGCAGCCGTGCAGGCCTCTGAGGAAAGCATTTCAGGCCGCAGAAATCGCAAGCA---AGGGTGAATTCACTAATCTGCTTGCTGTTTCTTTTCTCCTCTA	6	6.51359e-06	0
GGGGCAGCCGTGCAGGCCTCTGAGGAAAGCATTTCAGGCAGCAGAAATCGCAAGCATAGAGGGTGAATCCACTAGTCTGCTTGCTGTTTCTTTTCTCCTCTA	6	6.51359e-06	0
GGGGCAGCCGTGCAGGCCTCTGAGGAGAGCATTTCAGGCAGCAGAAATCGCAAGCATAGAGGGTGAATTCACTAATCTACTTGCTGTTTCTTTTCTCCTCTA	6	6.51359e-06	0
GGGGCAGCCGTGCAGGCCTCTGAGGAAAGCATTTCAGGCAGCAGAAATCGCGAGCATAG--------------AATCTGCTTGCTGTTTCTTTTCTCCTCTA	6	6.51359e-06	0
GGGGCAGCCGTGCAGGCCTCTGAGGAAAGCATTTCAGGCAGCAGAAATCGCAAGCATAG-------------------	6	6.51359e-06	0
GGGGCAGCCGTGCAGGCCTCTGAGGAAAGCATTTCAGGCAGCAGAAATCGCAAGCATA----------T---TAATCTGCTTGCTGTTTCTTTTCTCCTCTA	6	6.51359e-06	0
GGGGCAGCCGTGCAGGCCTCTGAGGAAAGCATTTCGGGCAGCAGAAATCGCAAGCATA-AGGGTGAATTCACTAATCTGCTTGCTGTTTCTTTTCTCCTCTA	6	6.51359e-06	0
GGGGCAGCCGTGCAGGCCTCTGAGGAAAGCATTTCAGGCAGCAGAAATTGCAAGCATAGAGGGTGAATTCACTAACCTACTTGCTGTTTCTTTTCTCCTCTA	6	6.51359e-06	0
GGGGCAGCCGTGCAGGCCTCTGAGGAAAACATTTCAGGCAGCAGAAATCGC-------GAGGGTGAATTCACTAATCTGCTTGCTGTTTCTTTTCTCCTCTA	6	6.51359e-06	0
GGGGCAGCCGTGCAGGCCTCTGAGGAAAGCATTTCAGGCAGCAGAAATCGCAAGCATA---GGTGGATTCACTAATCTGCTTGCTGTTTCTTTTCTCCTCTA	6	6.51359e-06	0
GGGGCAGCCGTGCAGGCCTCTGAGGAAAGCATTTCAGGCAGCAGAAACCGCAAGCATAGAGGGTGAATTCACTAATCTGCTTGCTGTCTCTTTTCTCCTCTA	6	6.51359e-06	0
GGGGCAGCCGTGCAGGCCTCTGAGGAAAGCATTTCAGGCAGCAGAAATCGCAAGCAT--AGGGTGAATTCACTAATCTGCTTGCTGTTTCTTTTCTCCTCTA	6	6.51359e-06	56TTT
GGGGCAGCCGTGCAGGCCTCTGAGGAAAGCATTTCAGGCA---------GCAAGCAT--AGGGTGAATTCACTAATCTGCTTGCTGTTTCTTTTCTCCTCTA	6	6.51359e-06	0
GGGGCAGCCGTGCAGGCCTCTGAGGAAAGCATTTCAGGCAGCAGAAATCGC--------------AATTCACTAATCTGCTCGCTGTTTCTTTTCTCCTCTA	6	6.51359e-06	0
GGGGCAGCCGTGCAGGCCTCTGAGGAAAGCATTTCAGGCAGCAGAAATCGCAAG----GA---TGAATTCACTAATCTGCTTGCTGTTTCTTTTCTCCTCTA	6	6.51359e-06	0
GGGGCAGCCGTGCAGGCCTCTGAGGAAAGCATTTCAGGCAGCAGAA------------------G---TCACTAATCTGCTTGCTGTTTCTTTTCTCCTCTA	6	6.51359e-06	0
GGGGCAGCCGTGCAGGCCTCTGAGGAAAGCATTTCAGGCAGCAGAAATCGCAAGCACAG---------TCACTAATCTGCTTGCTGTTTCTTTTCTCCTCTA	6	6.51359e-06	0
AGGGCAGCCGTGCAGGCCTCTGAGGAAAGCATTTCAGGCAGCAGAAATCG----------------ATTCACTAATCTGCTTGCTGTTTCTTTTCTCCTCTA	6	6.51359e-06	0
GGGGCAGCCGTGCAGGCCTCTGAGGAAGGCATTTCAGGCAGCAGAAATCGCAAGCA---AGGGTGAATTCACTAATCTGCTTGCTGTTTCTTTTCTCCTCTA	6	6.51359e-06	0
GGGGCAGCCGTGCAGGCCTCTGAGGAAAGCATTTCAGGCAGCAGAAATCGC--------AGGGTGAATTCACTAATCTGCTTGTTGTTTCTTTTCTCCTCTA	6	6.51359e-06	0
GGGGCAGCCGTGCAGGCCTCTGAGGAAAGCATTTCAGGCAGCAGAGATCGCAAGCATAGAGGGTGAACTCACTAATCTGCTTGCTGTTTCTTTTCTCCTCTA	6	6.51359e-06	0
GGGGCAGCCGTGCAGGCCTCTGAGGAAAGCATTTCAGGCAGTAGAAATCGCAAGC-----------ATTCACTAATCTGCTTGCTGTTTCTTTTCTCCTCTA	6	6.51359e-06	0
GGGGCAGCCGTGCAGGCCTCTGAGGAAAGCATTTCAGGCAGCAGAAATCGCAAGCAT--AGGGTGAATTCACTAATCTGCTTTCTGTTTCTTTTCTCCTCTA	6	6.51359e-06	0
GGGGCAGCCGTGCAGGCCTCTGAGGAAAGCATTTCAGGCAGCAGAAATCGCAAGCATA-----TGGATTCACTAATCTGCTTGCTGTTTCTTTTCTCCTCTA	6	6.51359e-06	0
GGGGCAGCCGTGCAGGCCTCTGAGGAAAGCATTTCAGGCAGCAGAAATCGCGAGCATAG---------TCACTAATCTGCTTGCTGTTTCTTTTCTCCTCTA	6	6.51359e-06	0
GGGGCAGCCGTGCAAGCCTCTGAGGAAAGCATTTCAGGCAGCAGAAATCGCAAGCATAG--------------AATCTGCTTGCTGTTTCTTTTCTCCTCTA	6	6.51359e-06	0
GGGGCAGCCGTGCAGGCCTCTGGGGAAAGCATTTCAGGCAGCAGAAATCGCGAGCATAGAGGGTGAATTCACTAATCTGCTTGCTGTTTCTTTTCTCCTCTA	6	6.51359e-06	0
GGGGCAGCCGTGCAGGCCTCTGAGGAAAGCATTTCAGGCAGCAGAAATCGCAAGCATAGAGGGTGAACTCACTAATCTGCTTGCTGTTTCCTTTCGCCTCTA	6	6.51359e-06	0
GGGGCAGCCGTGCAGGCCTCTGAGGAAGGCATTTCAGGCAGCAGAAATCGCA-----AGAGGGTGAATTCACTAATCTGCTTGCTGTTTCTTTTCTCCTCTA	6	6.51359e-06	0
GGGGCAGCCGTGCAGGCCTCTGAGGAAAGCATTTCAGGCAGCAGAAACCGCAAGCATAGAGGGTGAATTCACTAATCTGCTTGCTGTTTCTTTTCTCCTCTA	6	6.51359e-06	59A
GGGGCAGCCGTGCAGGCCTCTGAGGAAAGCATTTCAGGCAGCAGAAATCGCAAGCATAGAGGGTGAATTCACTGATCTGCTTGCTGTTTCTTCTCTCCTCTA	6	6.51359e-06	0
GGGGCAGCCGCGCAGGCCTCTGAGGAAAGCATTTCAGGCAGCAGAAATCGCAAGCATAG---------TCACTAATCTGCTTGCTGTTTCTTTTCTCCTCTA	6	6.51359e-06	0
GGGGCAGCCGTGAAGGCCTCTGAGGAAAGCATTTCAGGCAGCAGAAATCGCAAGCAT--AGGGTGAATTCACTAATCTGCTTGCTGTTTCTTTTCTCCTCTA	6	6.51359e-06	0
GGGGCAGCCGTGCAGGCCTCTGAGGAAAGCATTTCAGGCAGCAGAAATCGCA-----AGAGGGTGAATTCACTAATCTGCTTGCTGCTTCTTTTCTCCTCTA	6	6.51359e-06	0
GGGGCAGCCGTGCAGGCCTCTGAGGAAAGCATTTCAGGCAGCAGAAATCGCAAGCATAGAGGGTGAATTCGCTAATCTGCTTGCTGTTTCTTTTCTCCTCTA	6	6.51359e-06	59T
GGGGCAGCCGCGCAGGCCTCTGAGGAAAGCATTTCAGGCAGCAGAAATCG-------------------CACTAATCTGCTTGCTGTTTCTTTTCTCCTCTA	6	6.51359e-06	0
GGGGCAGCCGTGCAGGCCTCTGAGGAGAGCATTTCAGGCAGCAGAAATCGCAAGCATAGAGGGTGAATTCACTAATCTGCTCGCTGTTTCTTTTCTCCTCTA	6	6.51359e-06	0
GGGGCAGCCGTGCAGGCCTCTGAGGAAAGCATTTCAGGCAGCAGGAATCGCAAGCATAGAGGGTGGATTCACTAATCTGCTTGCTGTTTCTTTTCTCCTCTA	6	6.51359e-06	0
GGGGCAGCCGTGCAGGCCTCTGAGGAAACCATTTCAGGCAGCAGAAATCGCAAGCATAGAGGGTGAATTCACTAATCTGCTTGCTGTTTCTTTTCTCCTCTA	6	6.51359e-06	0
GGGGCAGCCGTGCAGGCCTCTGAGGAAAGCATTTCAGGCAGCAG--------------GAGGGTGAATTCACTAATCTGCTTGCTGTTTCTTTTCTCCTCTA	6	6.51359e-06	0
GGGGCAGCCGTGCAGGCCTCTGAGGAAAGCATTTCAGGCAGCAG--------AG--T-----GTGAATTCACTAATCTGCTTGCTGTTTCTTTTCTCCTCTA	6	6.51359e-06	0
GGGGCAGCCGTGCGGGCCTCTGAGGAAAGCATTTCAGGCAGCAGAAATCGCAAGCATAGAGGGTGAATTCACTAATCTGCTTGCTGTTTCTTTCCTCCTCTA	6	6.51359e-06	0
GGGGCAGCCGTGCAGGCCTCTGAGGAAAGCATTTCAGGCAGCAGAAATCGCAAGCAT--AGGGCGAATTCACTAATCTGCTTGCTGTTTCTTTTCTCCTCTA	6	6.51359e-06	56T
GGGGCAGCCGTGCAGGCCTCTGAGGAAAGCATTTCAGGCAGCAGAAAT-----------AGGGTGGATTCACTAATCTGCTTGCTGTTTCTTTTCTCCTCTA	6	6.51359e-06	0
GGGGCAGCCGTGCGGGCCTCTGAGGAAAGCACTTCAGGCAGCAGAAATCGCAAGCATAGAGGGTGAATTCACTAATCTGCTTGCTGTTTCTTTTCTCCTCTA	6	6.51359e-06	0
GGGGCAGCCGTGCAGGCCTCTGAGGAAAGCATTCCAGGCAGCAGAAATCGCAAGCATAG-----------ACTAATCTGCTTGCTGTTTCTTTTCTCCTCTA	6	6.51359e-06	0
GGGGCAGCCGTGCAGGCCTCTGAGGAAAGCATTTCAAGCAGCAGAAATCGCAAGCATA-AGGGTGAATTCACTAATCTGCTTGCTGTTTCTTTTCTCCTCTA	6	6.51359e-06	0
GGGGCAGCCGTGCAGGCCTCCGAGGAAAGCATTTCAGGCAGCAGAAATCGTAAGCATAGAGGGTGAATTCACTAATCTGCTTGCTGTTTCTTTTCTCCTCTA	6	6.51359e-06	0
GGGGCAGCCGTACAGGCCTCTGAGGAAAGCATTTCAGGCAGCAGAAATCGCAAGCATA----GTGAATTCACTAATCTGCTTGCTGTTTCTTTTCTCCTCTA	6	6.51359e-06	0
GGGGCAGCCGTGCAGGCCTCTGAGGAAAGCATTTCAGGCAGCAGAAATCGCAAGCATAG-----------------CTGCTTGCTGTTTCTTCTCTCCTCTA	6	6.51359e-06	0
GGGGCAGCCGTGCAGGCCTCTGAGGAAAGCATTTCAGGCAGCAGAAATCGCAAGCATA---GGTGAATTCACTAATCTGCATGCTGTTTCTTTTCTCCTCTA	6	6.51359e-06	0
GGGGCAGCCGTGCAGGCCTCTGAGGAAAGCATTTCAGGCAGCAGAAATCGCA-----AGAGGGTGAATTCACTAATCTGCTTGCTGTTTCTCTTCTCCTCTA	6	6.51359e-06	0
GGGGCAGCCGTGCAGGCCTCTGAGGAAAGCATTTCAGGCAGCAGAAATCGCAAGCATAGAGAGTGAATTCACTAATCTGCTTGCTGTTTCTTTTCTCCTCTA	6	6.51359e-06	59TGGT
GGGGCAGCCGTTCAGGCCTCTGAGGAAAGCATTTCAGGCAGCAGAAATCGCAAGCAT--AGGGTGAATTCACTAATCTGCTTGCTGTTTCTTTTCTCCTCTA	6	6.51359e-06	0
GGGGCAGCCGTGCAGGCCTCTGAGGAAAGCATTTCAGGCAGCAGAAATCGCAAGCATAGAGGGTGAATTCACTAATCTGCTTGCTGTTCCTTTTCTCCCCTA	6	6.51359e-06	0
GGGGCAGCCGTGCAGGCCTCTGAGGAAAGCATTTCAGGCAGCAGAGATCGCAAGCATAGAGGGTGAATTCACTAATCTGCTTGCTGTTTCTTTTCCCCTCTA	6	6.51359e-06	0
GGGGCAGCCGTGCAGGCCTCTGAGGAAGGCATTTCAGGCAGCAGAAATCGCAAGCATAGAGGGTGAATTCACTAATCTGCCTGCTGTTTCTTTTCTCCTCTA	6	6.51359e-06	0
GGGGCAGCCGTGCAGGCCTCTGAGGAAAGCATTTCAGGCAGCAGAAATCGCAAGCATAGAGGGTGAATTCACTAACCTGCTTGCTGTCTCTTTTCTCCTCTA	6	6.51359e-06	0
GGGGCAGCCGTGCAGGCCTCTGAGGAAAGCATTTCAGGCAGCAGAAGTCGCAAGCATAGAGGGTGAATTCACTAATCTGCTTGCTGTTTCTTTTCTCCTCTA	6	6.51359e-06	59A
GGGGCAGCCGTGCAGGCCTCTGAGGAAAGCATTTCAGGCAGCAGAAATCGCAAGCATAGA--------TC------C-GCTTGCTGTTTCTTTTCTCCTCTA	6	6.51359e-06	0
GGGGCAGCCGTGCAGGCCTCTGAGGAAAGCATTCCAGGCAGCAGAAATCGC--------AGGGTGAATTCACTAATCTGCTTGCTGTTTCTTTTCTCCTCTA	6	6.51359e-06	0
GGGGCAGCCGTGCAGGCCTCTGAGGAAAGCATTTCAGGCAGCAGAAATCGCAAGCAT---GGGTGAATTCACTAATCTGCTTGCTGTTTCTTTTCTCCTCTA	6	6.51359e-06	58TTTT65AA68TCC72TG75TG
GGGGCAGCCGTGCAGGCCTCTGAGGAAAGCATTTCAGGCAGC---------------AGAGGGTGAATTCACTAATCTGCTTGCTGTTTCTTCTCTCCTCTA	6	6.51359e-06	0
GGGGCAGCCGTGCAGGCCTCTGAGGAAAGCATTTCAGGCAGCAGAAATCGCA---------GG------CA-TAATCTGCTTGCTGTTTCTTTTCTCCTCTA	6	6.51359e-06	0
GGGGCAGCCGTGCAGGCCTCTGAGGAAAGCATTTCGGGCAGCAGAAATCGCAAGCATAGAGGGTGAATTCACTAATCTGCTTGCTGTTTCTTTTCCCCTCTA	6	6.51359e-06	0
GGGGCAGCCGTGCAGGCCCCTGAGGAAAGCATTTCAGGCAGCAGAAATCGCAAGCATAGAGGGTGAGTTCACTAATCTGCTTGCTGTTTCTTTTCTCCTCTA	6	6.51359e-06	0
GGGGCAGCCGTGCAGGCCTCTGAGGAAAGCATTTCAGGCAG--------------------------------AATCTGCTTGCTGTTTCTTTTCTCCTCTA	6	6.51359e-06	0
GGGGCAGCCGTGCAGGCCTCTGAGGAAAGCATTTCAGGCAGCAGAAATCGCAAGCATAG-GGGTGAATTCACTAATCTGCTTGCTGTTTCTTTTCTCCTATA	6	6.51359e-06	0
GGGGCAGCCGTGCAGGCCTCTGAGGGAAGCATTTCAGGCAGCAGAAATCGCAAGCATAGAGGGTGAATTCACTAATCTGCTTGCTGTTTCCTTTCTCCTCTA	6	6.51359e-06	0
GGGGCAGCCGTGCAGGCCTCTGAGGAAAGCATTTCAGGCAGCAGAAA---------------------TCACTAATCTGCTTGCTGTTTCCTTTCTCCTCTA	6	6.51359e-06	0
GGGGCAGCCGTGCAGGCCTCTGAGGAAAGCATTTCAGGCAGCAGAAATCGCAAGCATAGAGGGTGAGTTCACTAATCTGCTCGCTGTTTCTTTTCTCCTCTA	6	6.51359e-06	0
GGGGCAGCCGTGCAGGCCTCTGAGGAAAGCATCTCAGGCAGCAGAAATCGCAAGCATAGAGGGTGAATTCACTAATCTGCTTGCTGTTTCTTTTCCCCTCTA	6	6.51359e-06	0
GGGGCAGCCGTGCAGGCCTCTGAGGAAAGCATTTCAGGCAGCAGAAATCGCAAGCATAG--------------AATCTGCTTGCCGTTTCTTTTCTCCTCTA	6	6.51359e-06	0
GGGGCAGCCGTGCAGGCCTCTGAGGAAAGCATTTCAGGCAGCAGAAATCGCAAGCAT-----GTGAATTCACTAATCTGCTTGCTGTTTCTTTTCTCCTCTA	6	6.51359e-06	56TC
GGGGCAGCCGTGCAGGCCTCTGAGGAAAGCATTTCAGGCAGCAGAAATCGCAAGCATAGAGGGTGAATTCACTAATCTGCTTGCTGTTTCTTTTCTCCTCTA	6	6.51359e-06	58GCTATGCTTGCGATTTCT
GGGGCAGCCGTGCAGGCCTCTGAGGAAAGCATTTCAGGCAGCAGAAATCGCAAGCATAGA-GGTGAATTCACTAATCTGCTTGCTGTTTCTTCTCTCCTCTA	6	6.51359e-06	59TA
GGGGCAGCCGTGCAGGCCTCTGAGGAAAGCATTTCAGGCAGCAGAAATCGCAAGCATAG---------TCACTAATCTGCTTGCTGTTTCTTTTCTCCTTTA	6	6.51359e-06	0
GGGGCAGCCGTGCAGGCCTCTGAGGAAAGCATTTCAGGCAGCAGAAATCGCAAGCATAG----------CACTAATCCGCTTGCTGTTTCTTTTCTCCTCTA	6	6.51359e-06	0
GGGGCAGCCGTGCAGGCCTCTGAGGAAAGCATTTCAGGC--------------------AGGGTGAATCCACTAATCTGCTTGCTGTTTCTTTTCTCCTCTA	6	6.51359e-06	0
GGGGCAGCCGTGCAGGCCTCTGAGGAAAGCATTTCAGGCAG----------AAG------------------T--TCTGCTTGCTGTTTCTTTTCTCCTCTA	6	6.51359e-06	0
GGGGCAGCCGTGCAGGCCTCTGAGGAAAGCATTTCAGGCAGCAGAAATC---------GAGGGTGAATTCACTAATCTGCTTGCTGTTTCTTTTCTCCTCTG	6	6.51359e-06	0
GGGGCAGCCGTGCAGGCCTCTGAGGAAAGCATTTCAGGCAGCAGAAATCGCAAGCATAGAGGGTGAATTCACTAATCCGCTTGCTGCTTCTTTTCTCCTCTA	6	6.51359e-06	0
GGGGCAGCCGTGCAGGCCTCTGAGGAAAGCATTTCAGGCAGCAGAAATCGC--------AGGGTGAATTCACTAATCTGCTTGCTGTTTCCTTTCTCCTCTA	6	6.51359e-06	0
GGGGCAGCCGTGCAGGCCTCTGAGGAAAGCATTTCAGGCAGCAGAAATCGCAAGCATAGAGGGTGAATTCACTAATCTGCTTGCCGTTTCTTTTCTCCTCTA	6	6.51359e-06	57AG
GGGGCAGCCGTGCAGGCCTCTGAGGAAAGCATTTCAGGCAGCAGAAATCGCAAGCATAG-GGGTGAATTCACTAATCTGCTTGCTGTATCTTTTCTCCTCTA	6	6.51359e-06	0
GGGGCAGCCGTGCAGGCCTCTGAGGAGAGCATTTCAGGCAGCAGAAAT-----------AGGGTGAATTCACTAATCTGCTTGCTGTTTCTTTTCTCCTCTA	6	6.51359e-06	0
GGGGCAGCCGTGCAGGCCTCTGGGGAAAGCATTTCAGGCAGCAGAAATCGCAAGCATAGAGGGTGAATTCACTAATCTGCTTGCCGTTTCTTTTCTCCTCTA	6	6.51359e-06	0
GGGGCAGCCGTGCAGGCCTCTGAGGAAAGCATTTCAGGCAGCAGAAAT-----------AGGGTGAATTCACTGATCTGCTTGCTGTTTCTTTTCTCCTCTA	6	6.51359e-06	0
GGGGCAGCCGTGCAGGCCTCTGAGGAAAGCATTTCAGGCAGCAGAAATCGCAAGCATAGAGGGTGAATTCACTAATCTGCTTGCTATTTCCTTTCTCCTCTA	6	6.51359e-06	0
GGGGCAGCCGTGCAGGCCTCCGAGGAAAGCATTTCAGGCAGCAGAAATCGCAAGCATAG---------------ATCTGCTTGCTGTTTCTTTTCTCCTCTA	6	6.51359e-06	0
GGGGCAGCCGTGCAGGCCTCTGAGGAAAGCATTTCAGGCAGC--AAA--GCAA--ATA--GGGTGAATTCACTAATCTGCTTGCTGTTTCTTTTCTCCTCTA	6	6.51359e-06	48G52TC
GGGGCAGCCGTGCAGGCCTCTGAGGAAAGCATTTCAGGCAACAGAAATCGCAAGCATAGAGGGTGAACTCACTAATCTGCTTGCTGTTTCTTTTCTCCTCTA	6	6.51359e-06	0
GGGGCAGCCGTGCAGGCCTCTGAGGAAAGCATTTCAGGCAGCAGAAATCGCAAGCATAG-----GAATTCACTAATCCGCTTGCTGTTTCTTTTCTCCTCTA	6	6.51359e-06	0
GGGGCAGCCGTGCAGGCCTCTGAGGAAAGCATTTCAGGCAGCAGAAATC------------------TT----------CTTGCTGTTTCTTTTCTCCTCTA	6	6.51359e-06	0
GGGGCAGCCGTGCAGGCCTCTGAGGAAAGCATTTCAGGCAGCAGAAATCGCAAGCATAGAGGGCGAATTCACTAATCTGCTTGCTGTTTCTTTTCTCCTCTA	6	6.51359e-06	59C
GGGGCAGCCGTGCAGGCCTCTGAGGAAAGCATTTCAGGCAGCAGAAATCGCAAGCATAGAGGGTGAATTCGCTAATCTGCTTGCTGTTTCTTTTCCCCTCTA	6	6.51359e-06	0
GGGGCAGCCGTGCAGGCCTCTGAGGAAAGCATTTCAGGCAGCAGAAATCGCAAGCAT--AGGGTGAATTCACTAATCTGCTTGCTGTTTCTTTTCTTCTCTA	6	6.51359e-06	0
GGGGCAGCCGTGCAGGCCTCTGAGGAGAGCATTTCAGGCAGCAGAAA---------------------TCACTAATCTGCTTGCTGTTTCTTTTCTCCTCTA	6	6.51359e-06	0
GGGGCAGCCGTGCAGGCCTCTGAGGAAAGCATTTCAGGCAGCAG-AAT--------T--AGGGTGAATTCACTAATCTGCTTGCTGTTTCTTTTCTCCTCTA	6	6.51359e-06	0
GGGGCAGCCGTGCAGGCCTCTGAGGAAGGCATTTCAGGCAGCAGAAATCGCAAGC-----------ATTCACTAATCTGCTTGCTGTTTCTTTTCTCCTCTA	6	6.51359e-06	0
GGGGCAGCCGTGCAGGCCTCTGAGGAAAGCATTTCAGGCAGCAGAAATCG-AA------AGGGTGAATTCACTAATCTGCTTGCTGTTTCTTTTCTCCTCTA	6	6.51359e-06	0
GGGGCAGCCGTGCAGGCCTCTGAGGAAAGCACTTCAGGCAGCAGAAATCGCAAGCATAGAGGGTGAATCCACTAATCTGCTTGCTGTTTCTTTTCTCCTCTA	6	6.51359e-06	0
GGGGCAGCCGTGCAGGCCTCTGAGGAAAGCATTTC-GG--GCA------GC-AG---A-AGGGTGAATTCACTAATCTGCTTGCTGTTTCTTTTCTCCTCTA	6	6.51359e-06	0
GGGGCAGCCGTGCAGGCCTCTGAGGAAAGCATTTCAGGCAGCAGAAATCGCAAGCATA---GGTGAATTCACTAATCTGCTTGCTGTTTCTTCTCTCCTCTA	6	6.51359e-06	0
GGGGCAGCCGTGCAGGCCTCTGAGGAGAGCATTTCAGGCAGCA---------------------GAATTCACTAATCTGCTTGCTGTTTCTTTTCTCCTCTA	6	6.51359e-06	0
GGGGCAGCCGTGCAGGCCTCTGAGGAAAGGATTTCAGGCAGCAGAAATCGCAAGCATAGAGGGTGAATTCACTAATCTGCTTGCTGTTTCTTTTCTCCTCTA	6	6.51359e-06	0
GGGGCAGCCGTGCAGGCCTCTGAGGAAAGCATTTCATGCAGCAGAAATCGCAAGCAT--AGGGTGAATTCACTAATCTGCTTGCTGTTTCTTTTCTCCTCTA	6	6.51359e-06	0
GGGGCAGCCGTGCAGGCCTCTGAGGAAAGCATTTCAGGCAGCAG-AATCGCAAGCATA--GGGTGAATTCACTAATCTGCTTGCTGTTTCTTTTCTCCTCTA	6	6.51359e-06	56TTC
GGGGCAGCCGTGCAGGCCCCTGAGGAAAGCATTTCAGGCAGCAGAAATCGCAAGCATAGAGGGTGAATTCACTAATCTGCTTGCTGTTTCTTTTCTCCTATA	6	6.51359e-06	0
GGGGCAGCCGTGCAGGCCTCTGAGGAAAGCATTTCAGGCAGCAGAA----------------GTG----CACTAATCTGCTTGCTGTTTCTTTTCTCCTCTA	6	6.51359e-06	48C
GGGGCAGCCGTGCAGGCCTCTGAGGAAAGCATTTCAGGCAGCAGAAATC---------GAGGGTGAATCCACTAATCTGCTTGCTGTTTCTTTTCTCCTCTA	6	6.51359e-06	0
GGGGCAGCCGTGCAGGCCTCTGAGGAAAGCATTTCAGGCAGCAGAAATCGCAAGCATAG-GGG-GAATTCACTAATCTGCTTGCTGTTTCTTTTCTCCTCTA	6	6.51359e-06	0
GGGGCAGCCGTGCAGGCCTCTGAGGAAAGCATTTCAGGCAGCGGAAATCGCAAGCATAG-------ATTCACTAATCTGCTTGCTGTTTCTTTTCTCCTCTA	6	6.51359e-06	0
GGGGCAGCCGTGCAGGCCTCTGAGGAAAGCATTGCAGGCAGCAGAAATCGCAAGCAT--AGGGTGAATTCACTAATCTGCTTGCTGTTTCTTTTCTCCTCTA	6	6.51359e-06	0
GGGGCAGCCGTGCAGGCCTCTGAGGAAAGCATTCCAGGCAGCAGAAA---------------------TCACTAATCTGCTTGCTGTTTCTTTTCTCCTCTA	6	6.51359e-06	0
GGGGCAGCCGTGCAGGCCTCTGAGGAAAGCATTTCAGGCAGCAGAGATCGCAAGCATAG---------------ATCTGCTTGCTGTTTCTTTTCTCCTCTA	6	6.51359e-06	0
GGGGCAGCCGTGCAGGCCTCTGAGGAAAGCATTTCAGGCAGCAGAAATCGCAAGCATAGAGGGCGAATTCACTAACCTGCTTGCTGTTTCTTTTCTCCTCTA	6	6.51359e-06	0
GGGGCAGCCGTGCAGGCCTCTGATGAAAGCATTTCAGGCAGCAGAAATCGCAAGCAT--AGGGTGAATTCACTAATCTGCTTGCTGTTTCTTTTCTCCTCTA	6	6.51359e-06	0
GGGGCAGCCGTGCAGGCCTCTGAGGAAAGCATTCCAGGCAGCAGAAAT-----------AGGGTGAATTCACTAATCTGCTTGCTGTTTCTTTTCTCCTCTA	6	6.51359e-06	0
GGGGCAGCCGTGCAGGCCTCTGAGGAAAGCATTTCAGGCAGCAGAAATCGCGAGCATAGAGGGTGAATCCACTAATCTGCTTGCTGTTTCTTTTCTCCTCTA	6	6.51359e-06	0
GGGGCAGCCGTACAGGCCTCTGAGGAAAGCATTTCAGGCAGCAGAAATCGCAAGCATA---GGTGAATTCACTAATCTGCTTGCTGTTTCTTTTCTCCTCTA	6	6.51359e-06	0
GGGGCAGCCGTGCAGGCCTCTGAGGAAAGCATTCCAGGCAGCAGAAATCGCAAGCATAGAGGGTGAATTCACTAATCTGCTTGCTGTTTCTTTTCTCCTCTA	6	6.51359e-06	59A
GGGGCAGCCGTGCAGGCCTCTGAGGAAAGCATTTCAGGCAGCAGAAATCGCAAGCATA----GTGAATTCACTAATCTGCTTGCTGTTACTTTTCTCCTCTA	6	6.51359e-06	0
GGGGCAGCCGTGCAGGCCTCTGAGGAAAGCATTTCAGGCAGCAGAAATCGCAAG-AT--AGGGTGAATTCACTAATCTGCTTGCTGTTTCTTTTCTCCTCTA	6	6.51359e-06	55AT
GGGGCAGCCGTGCAGGCCTCTGAGGAAAGCGTTTCAGGCAGCAGAAATCGCAAGCAT------TGAATTCACTAATCTGCTTGCTGTTTCTTTTCTCCTCTA	6	6.51359e-06	0
GGGGCAGCCGTGCAGGCCTCTGAGGAAAGCATTTCAGGCAGCAGAAACCGCAAGCATAG---------TCACTAATCTGCTTGCTGTTTCTTTTCTCCTCTA	6	6.51359e-06	0
GGGCCAGCCGTGCAGGCCTCTGAGGAAAGCATTTCAGGCAGCAGAAATCGCAAGCATAG-----G--TTCACTAATCTGCTTGCTGTTTCTTTTCTCCTCTA	6	6.51359e-06	58T
GGGGCAGCCGTGCAGGCCTCTGAGGAAGGCATTTCAGGCAGCAGAAATCGCAAGCATAGAGGGTGAATTCACTAATCTGCTTGCTGTTTCTCTTCTCCTCTA	6	6.51359e-06	0
GGGGCAGCCGTGCAGGCCTCTGAGGAAAGCATTTCAGGCAGCAGAAATCACAAGCATAG----------CACTAATCTGCTTGCTGTTTCTTTTCTCCTCTA	6	6.51359e-06	0
GGGGCTGCCGTGCAGGCCTCTGAGGAAAGCATTTCAGGCAGCAGAAATCGCAAGCATAG-GGGTGAATTCACTAATCTGCTTGCTGTTTCTTTTCTCCTCTA	6	6.51359e-06	0
GGGGCGGCCGTGCAGGCCTCTGAGGAAAGCATTTCAGGCAGCAGAAATCGCA-----AGAGGGTGAATTCACTAATCTGCTTGCTGTTTCTTTTCTCCTCTA	6	6.51359e-06	0
GGGGCAGCCGTGCAGGCCTCTGAGGAAAGCATTTCAGCCAGCAGAAATCGCAAGCAT--AGGGTGAATTCACTAATCTGCTTGCTGTTTCTTTTCTCCTCTA	6	6.51359e-06	0
GGGGCAGCTGTGCAGGCCTCTGAGGAAAGCATTTCAGGCAGCAGAAATCGCAAGCAT--AGGGTGAATTCACTAATCTGCTTGCTGTTTCTTTTCTCCACTA	6	6.51359e-06	0
GGGGCAGCCGTGCAGGCCTCTGGGGAAAGCATTTCAGGCAGCAGAAATCGCAAGCATAG----------CACTAATCTGCTTGCTGTTTCTTTTCTCCTCTA	6	6.51359e-06	0
GGGGCAGCCGTGCAGGCCTCTGAGGAAAGCATTTCAGGCAGCTGAAATCGCAAGCAT--AGGGTGAATTCACTAATCTGCTTGCTGTTTCTTTTCTCCTCTA	6	6.51359e-06	0
GGGGCAGCCGTGCAGGCCTCTGAGGAAAGCATTTCAGGCAGCAGAAATCGCAAGCATA-AGGGTGAATTTACTAATCTGCTTGCTGTTTCTTTTCTCCTCTA	6	6.51359e-06	0
GGGGCAGCCGTGCAGGCCTCTGAGGAAAGCATTTCAGGCAGCAGAAATCGCAAGCATAGA-GGTGAATTCACTAATCTGCTTGCTGTTTCTTTTCTCCTCTA	6	6.51359e-06	61CA64AAA68C70C
GGGGCAGCCGTGCAGGCCTCTGAGGAAAGCATTTCAGGCAGCAGAAACCGCAAGCATAGAGGGTGAATTCACTAATCTGCCTGCTGTTTCTTTTCTCCTCTA	6	6.51359e-06	0
GGGGCAGCCGTGCAGGCCTCTGGGGAAAGCACTTCAGGCAGCAGAAATCGCAAGCATAGAGGGTGAATTCACTAATCTGCTTGCTGTTTCTTTTCTCCTCTA	6	6.51359e-06	0
GGGGCAGCCGTGCAGGCCTCTGTGGAAAGCATTTCAGGCAGCAGAAATCGCA-------AGGGTGAATTCACTAATCTGCTTGCTGTTTCTTTTCTCCTCTA	6	6.51359e-06	0
GGGGCAGCCGTGCAGGCCTCTGAGGAAAGCATTTCAGGCAGCAGAAATCGCAA-----------------A-TAATCTGCTTGCTGTCTCTTTTCTCCTCTA	6	6.51359e-06	0
GGGGCAGCCGTGCAGGCCTCTGAGGAAAGCATTTCAGGCAGCAGAAATCGCAA------AGGGTGAATTCACTAATCTGCTTACTGTTTCTTTTCTCCTCTA	6	6.51359e-06	0
GGGGCAGCCGTGCAGGCCTCTGAGGAAAGCATTTCGGGCAGCAGAAATCGCAAGCATAGAGGGTGAATTCACTAGTCTGCTTGCTGTTTCTTTTCTCCTCTA	6	6.51359e-06	0
GGGGCAGCCGCGCAGGCCTCTGAGGAAAGCATTTCAGGCAGCAGAAATCGCA-----AGAGGGTGAATTCACTAATCTGCTTGCTGTTTCTTTTCTCCTCTA	6	6.51359e-06	0
GGGGCAGCCGTGCAGGCCTCCGAGGAAAGCATTTCAGGCAGCAGAAATCGCAAGCATA------GAATTCACTAATCTGCTTGCTGTTTCTTTTCTCCTCTA	6	6.51359e-06	0
GGGGCAGCCGTGCAGGCCTCTGGGGAAAGCATTTCAGGCAGCAGAAATCGCAAGCATA---GGTGAATTCACTAATCTGCTTGCTGTTTCTTTTCTCCTCTA	6	6.51359e-06	0
GGGGCAGCAGTGCAGGCCTCTGAGGAAAGCATTTCAGGCAGCAGAAATCGCAAGCAT--AGGGTGAATTCACTAATCTGCTTGCTGTTTCTTTTCTCCTCTA	6	6.51359e-06	0
GGGGCAGCCGTGCAGGCCTCTGAGGAAGGCATTTCAGGCAGCAGAAATCGCAAGCATA------GAATTCACTAATCTGCTTGCTGTTTCTTTTCTCCTCTA	6	6.51359e-06	0
GGGGCAGCCGTGCAGGCCTCTGAGGAAAGCATTTCAGGCAGCAGAAATCGCGAGCATAG-------ATTCACTAATCTGCTTGCTGTTTCTTTTCTCCTCTA	6	6.51359e-06	0
GGGGCAGCCGTGCAGGCCTCTGAGGAAAGCATTTCAGGCAGCAGAAATCGCAAGCATAGA--GTGAAT----------------------------------	6	6.51359e-06	0
GGGGCAGCCGTGCAGGCCTCTGAGGAAGGCATTTCAGGCAGCAGAAATCGCAAGCATAG--------TTCACTAATCTGCTTGCTGTTTCTTTTCTCCTCTA	6	6.51359e-06	0
GGGGCAGCCGTGCAGGCCTCTGAGGAAAGCATTTCAGGCAGCAGAAATCGCAAG---------------CACTAATCTGCTTGCTGTTTCTTTCCTCCTCTA	6	6.51359e-06	0
GGGGCAGCCGTGCAGGCCTCTGAGGAAAGCATTTCAGGCAGCAGAAATCGCAAGCATAGA--GTGAATTCACTAATCTGCTTGCTGTTTCTTTTCTCCTCTA	6	6.51359e-06	58G
GGGGCAGCCGTGCAGGCCTCTGAGGGAAGCACTTCAGGCAGCAGAAATCGCAAGCATAGAGGGTGAATTCACTAATCTGCTTGCTGTTTCTTTTCTCCTCTA	6	6.51359e-06	0
GGGGCAGCCGTGCAGGCCTCTGAGGAAAGCATTTCAGGCAGCAGGAATCGCAAGCATAGAGGGTGAATTCACTAATCTGCTTGCTGTTTCTTTTCTCCTCTA	6	6.51359e-06	59A
GGGGCAGCCGCGCAGGCCTCTGAGGAAAGCATTTCAGGCAGCAGAAATCGCAAGCATA----GTGAATTCACTAATCTGCTTGCTGTTTCTTTTCTCCTCTA	6	6.51359e-06	0
GGGGCAGCCGTGCAGGCCTCTGAGGAAAGCATTTCAGGCAGCAGAAATCG---G--T----GG---ATTCACTAATCTGCTTGCTGTTTCTTTTCTCCTCTA	6	6.51359e-06	0
GGGGCAGCCGTGCAGGCCTCTGAGGAAAGCATCTCAGGCAGCAGAAATCGCAAGCA---AGGGTGAATTCACTAATCTGCTTGCTGTTTCTTTTCTCCTCTA	6	6.51359e-06	0
GGGGCAGCCGTGCAGGCCTCTGAGGAAAGCATTTCAGGCAGCAGAAATCGCAAGCATA--GGGTGAATTCACTAATCTGCTTGCTGTTTCTTTTCTCCTCTA	6	6.51359e-06	57TTC
GGGGCAGCCGTGCAGGCCTCTGGGGAAAGCATTTCAGGCAGCAGAAATCGCAAGCATAGAGGGTGAATTCACTAATCTGCTCGCTGTTTCTTTTCTCCTCTA	6	6.51359e-06	0
GGGACAGCCGTGCAGGCCTCTGAGGAAAGCATTTCAGGCAGCAGAAATCGCAAGC--AGAGGGTGAATTCACTAATCTGCTTGCTGTTTCTTTTCTCCTCTA	6	6.51359e-06	0
GGGGCAGCCGTGCAGGCCTCTGAGGAAAGCATTTCAGGCAGCAGAAATCGCAAGCATAGAGGGTGAATCCACTAATCTGCTTGCTGTTTCCTTTCTCCTCTA	6	6.51359e-06	0
GGGGCAGCCGTGCAGGCCTCTGGGGAAAGCATTTCAGGCAGCAGAAATCGCAAGCATA------GAATTCACTAATCTGCTTGCTGTTTCTTTTCTCCTCTA	6	6.51359e-06	0
GGGGCAGCCGTGCAGGCCTCTGAGGAAAGCATTTCAGGCAGCAGAAAT-----------AGGGTGAATTCACTAGTCTGCTTGCTGTTTCTTTTCTCCTCTA	6	6.51359e-06	0
GGGGCAGCCGTGCAGGCCTCTGAGGAAAGAATTTCAGGCAGCAGAAATCGCAAGCAT--AGGGTGAATTCACTAATCTGCTTGCTGTTTCTTTTCTCCTCTA	6	6.51359e-06	0
GGGGCAGCCGTGCAGGCCTCTGAGGAAAGCATTTCAGGCAGCAGA--------------AGGGTGAATCCACTAATCTGCTTGCTGTTTCTTTTCTCCTCTA	6	6.51359e-06	0
GGGGCAGCCGTGCAGGCCTCTGAGGAAAGCATTTCAGGCAGCAGAAATCGCAAGCATA------GAATTCACTAATCTACTTGCTGTTTCTTTTCTCCTCTA	6	6.51359e-06	0
GGGGCAGCCGTGCAGGCCTCTGAGGAAGGCATTTCAGGCAGCAGAAATCGCAAGCATA---GGTGAATTCACTAATCTGCTTGCTGTTTCTTTTCTCCTCTA	6	6.51359e-06	0
GGGGCAGCCGTGCAGGCCTCTGAGGAAAGCATTTCAGGCAGCAGAAATCGCAAGCAT--AGGGTGAATTCACTAATCTGCTTGCTGTTTCTTTCCTCCTCTA	6	6.51359e-06	56T
GGGGCAGCCGTGCAGGCCTCTGAGGAAAGCATTTCAGGCAGCAGAAATCGCAAGC----AGGGTGAATTCACTAATCTGCTTGCTGTTTCTTTTCTCCTCCA	6	6.51359e-06	0
GGGGCAGCCGTGCAGGCCTCTGAGGAAAGCATTTCAGGCAGCAGAAATCGCAAGC--------TGAATTCACTAATCTGCTTGCTGTTTTTTTTCTCCTCTA	6	6.51359e-06	0
GGGGCAGCCGTGCAGGCCTCTGAGGAAAGCATTTCAGGCAGCAGAAAACGCAAGCATA-AGGGTGAATTCACTAATCTGCTTGCTGTTTCTTTTCTCCTCTA	6	6.51359e-06	0
GGGGCAGCCGTGCAGGCCTCTGAGGAAGGCATTTCAGGCAGCAGAAATCGCAAGCATAGAGGGTGAATTCACTAATCTGCTTGCTGCTTCTTTTCTCCTCTA	6	6.51359e-06	0
GGGGCAGCCGTGCAGGCCTCTGAGGAAAGCATCTCAGGCAGCAGAAATCGCAAGCATAGAGGGTGAATTCACTAATCTGCTTGCTGTTTCTTTTCTCCCCTA	6	6.51359e-06	0
GGGGC------------------------------------------------------AGGGTGAATTCACTAATCTGCTTGCTGTTTCTTTTCTCCTCTA	6	6.51359e-06	0
GGGGCAGCCGTGCAGGCCTCTAAGGAAAGCATTTCAGGCAGCAGAAAT-----------AGGGTGAATTCACTAATCTGCTTGCTGTTTCTTTTCTCCTCTA	6	6.51359e-06	0
GGGGCAGCCGTGCAGGCCTCTGAGGAAAGCATTTCAGGCAGCAGAAATCGCAAGCATAG-GGGTGACTTCACTAATCTGCTTGCTGTTTCTTTTCTCCTCTA	6	6.51359e-06	0
GGGGCAGCCGTGCAGGCCTCTGAGGAAGGCATTTCAGGCAGCAGAAATCGCAAGCATAG--------------AATCTGCTTGCTGTTTCTTTTCTCCTCTA	6	6.51359e-06	0
GGGGCAGCCGTGCAGGCCTCTGAGGAAAGCATTTCAGGCAGCAGAAATCGCAAGCATAGAGGGTGAATTCACTAATCTGCTT-CTGTTTCTTTTCTCCTCTA	6	6.51359e-06	81C
GGGGCAGCCGTGCAGGCCTCTGAGGAAAGCACTTCAGGCAGCAGAAATCGCAAGCATAGAGGGTGAGTTCACTAATCTGCTTGCTGTTTCTTTTCTCCTCTA	6	6.51359e-06	0
GGGGCAGCCGTGCAGGCCTCTGAGGAAAGCATTTCAGGCAGCAGAAATCGCAAGCATAG---------TCACTAATCTGCTTGCTGTTTCTTTTCTCCCCTA	6	6.51359e-06	0
GGGGCAGCCGTGCAGGCCTCTGAGGGAAGCATTTCAGGCAGCAGAAATCGCAAGCATAGAGGGTGAATTCACTAATCTGCTTGCTGTTTCTTTTCTTCTCTA	6	6.51359e-06	0
GGGGCAGCCGTGCAGGCCTCTGAGGAAAGCATTTCAGGCAGCAGAAACCGCAAGCATAGAGGGTGAATCCACTAATCTGCTTGCTGTTTCTTTTCTCCTCTA	6	6.51359e-06	0
GGGGCAGCCGTGCAGGCCTCTGAGGAAAGCATTTCAGGCAGCAGAAATCGCA-----AGAGGGTGAATTCACTAATCCGCTTGCTGTTTCTTTTCTCCTCTA	6	6.51359e-06	0
GGGGCAGCCATGCAGGCCTCTGAGGAAAGCATTTCAGGCAGCAGAAATCGCAAGCATAG-GGGTGAATTCACTAATCTGCTTGCTGTTTCTTTTCTCCTCTA	6	6.51359e-06	0
GGGGCAGCCGTGCAGGCCTCTGAGGAAAGCATTTCAGGCAGCAGAAATCGCAAGCATAG----------------------TGCTGTTTCTTTTCTCCTCTA	6	6.51359e-06	0
GGGGCAGCCGTGCAGGCCTCTGAGGAAAGCATTTCAGGCAGCAGAGATCGCAAGCATAGAGGGTGAATCCACTAATCTGCTTGCTGTTTCTTTTCTCCTCTA	6	6.51359e-06	0
GGGGCAGCCATGCAGGCCTCTGAGGAAAGCATTTCAGGCAGCAGAAATCGCAAGCATAGAGGGTGAATTCACTAATCTGCTTGCTGTCTCTTTTCTCCTCTA	6	6.51359e-06	0
GGGGCAGCCGTGCAGGCCTCTGAGGAAAGCATTTCAGGCAGCAGAAATCGCAAGCATA----GTGAATTCACTAATCTGCTTGCTGTTTCTTCTCTCCTCTA	6	6.51359e-06	0
GGGGCAGCCGTGCAGGCCTCTGAGGAGAGCATTTCAGGCAGCAGA--------------AGGGTGAATTCACTAATCTGCTTGCTGTTTCTTTTCTCCTCTA	6	6.51359e-06	0
GGGACAGCCGTGCAGGCCTCTGAGGAAAGCATTTCAGGCAGCAGAAATCGCAA------AGGGTGAATTCACTAATCTGCTTGCTGTTTCTTTTCTCCTCTA	6	6.51359e-06	0
GGGGCAGCCGTGCAGGCCTCCGAGGAAAGCATTTCAGGCAGCAGAAATCGCAAGCA---AGGGTGAATTCACTAATCTGCTTGCTGTTTCTTTTCTCCTCTA	6	6.51359e-06	0
GGGGCGGCCGTGCAGGCCTCTGAGGAAAGCATTTCAGGCAGCAGAAATCGCAAGCATAGAGGGTGAATTCACTAATCTGCTTGCTGTTTCTTTTCCCCTCTA	6	6.51359e-06	0
GGGGCAGCCGTGCAGGCCTCTGAGGAAAGCATTTC-------------------------------------------------------------------	6	6.51359e-06	0
GGGGCAGCCGTGCAGGCCTCTGAGGAAAGCATTTCAGGCAGC-------------------------------AA------TGCTGTTTCTTTTCTCCTCTA	6	6.51359e-06	0
GGGGCAGCCGTGCAGGCCTCTGAGGAAAGCACTTCAGGCAGCAGAAATCGCAAGCATAGAGGGTGAATTCACTAATCTGCTTGCTGTTTCTTTTCTCCTCTA	6	6.51359e-06	59A
GGGACAGCCGTGCAGGCCTCTGAGGAAAGCATTTCAGGCAGCAGGAATCGCAAGCATAGAGGGTGAATTCACTAATCTGCTTGCTGTTTCTTTTCTCCTCTA	6	6.51359e-06	0
GGGGCAGCCGTGCAGGCCTCTGAGGAAAGCATTTCAGGCAGCAGAAGTCGCAAGCATAGGGGGTGAATTCACTAATCTGCTTGCTGTTTCTTTTCTCCTCTA	6	6.51359e-06	0
GGGGCAGCCGTGCAGGCCTCTGTGGAAAGCATTTCAGGCAGCAGAAAT-----------AGGGTGAATTCACTAATCTGCTTGCTGTTTCTTTTCTCCTCTA	6	6.51359e-06	0
GGGGCAGCCGTGCAGACCTCTGAGGAAAGCATTTCAGGCAGCAGAAATCGCAAGCATAG-GGGTGAATTCACTAATCTGCTTGCTGTTTCTTTTCTCCTCTA	6	6.51359e-06	0
GGGGCAGCCGTGCAGGCCCCTGAGGAAAGCATTTCAGGCAGCAGAAATCGCAA------AGGGTGAATTCACTAATCTGCTTGCTGTTTCTTTTCTCCTCTA	6	6.51359e-06	0
GGGGCAGCCGTGCAGGCCTCTGAGGAAAGCACTTCAGGCAGCAGAAATCACAAGCATAGAGGGTGAATTCACTAATCTGCTTGCTGTTTCTTTTCTCCTCTA	6	6.51359e-06	0
GGGGCAGCCGTGCAGGCCTCTGGGGAAAGCATTTCAGGCAGCAGAAATCGCAAGCATAGAGGGTGAATTCACTAATCTGCTTGCTGTTCCTTTTCTCCTCTA	6	6.51359e-06	0
GGGGCAGCCGTGCAGGCCTCTGAGGAAAGCATTTCAGGCAGCAGAAATCGCAAGCATAG---------TCACTAATCTGCTTGCTGCTTCTTTTCTCCTCTA	6	6.51359e-06	0
GGTGCAGCCGTGCAGGCCTCTGAGGAAAGCATTTCAGGCAGCAGAAATCGCAAGCAT--AGGGTGAATTCACTAATCTGCTTGCTGTTTCTTTTCTCCTCTA	6	6.51359e-06	0
GGGGCAGCCGTGCAGGCCTCTGAGGAAGGCATTTCAGGCAGCAGAAATCG---------------------CTAATCTGCTTGCTGTTTCTTTTCTCCTCTA	6	6.51359e-06	0
GGGGCAGCCGTGCAGGCCTCTGAGGAAAGCATTTCAGGCAGCAGAAATCGCAAGCATAG-------ACTCACTAATCTGCTTGCTGTTTCTTTTCTCCTCTA	6	6.51359e-06	0
GGGGCAGCCGTGCAGGCCTCTGAGGAAAGCATTTCAGGCAGCAGAAATCGCAAGCATAGAGGGTGAATGCACTAATCTGCTTGCTGTTTCTTTTCTCCTCTA	6	6.51359e-06	58G
GGGGCTGCCGTGCAGGCCCCTGAGGAAAGCATTTCAGGCAGCAGAAATCGCAAGCATAGAGGGTGGATTCACTAATCTGCTTGCTGTTTCTTTTCTCCTCTA	6	6.51359e-06	0
GGGGCAGCCGTGCAGGCCTCTGAGGAAAGCATTTCAGGCAGCAGAAATCGCAAGCATA----GTGAATACACTAATCTGCTTGCTGTTTCTTTTCTCCTCTA	6	6.51359e-06	0
GGGGCAGCCGTGCAGGCCTCTGAGGAAAGCATTTCAGGCAGCAGAAATCGCAA------AGGGCGAATTCACTAATCTGCTTGCTGTTTCTTTTCTCCTCTA	6	6.51359e-06	0
GGGGCAGCCGTGCAGGCCTCTGAGGAAAGCATTTCAGGCAGCAGAAATCGCAAGCATAGAGGGTGAATTCACTAATCCGCTTGCTGTTTCTTTTCTCCCCTA	6	6.51359e-06	0
GGGGCAGCCGTGCAGGCCTCTGAGGAAAGCATTTCAGGCAGCAGAAATCGCAAGC----AGGGTGAGTTCACTAATCTGCTTGCTGTTTCTTTTCTCCTCTA	6	6.51359e-06	0
GGGGCAGCCGTGCAGGCCTCTGAGGAAAGCATTTCAGGCAGCAGAAATCGCAAGCATAGAGGGTGAATTCACTAATCTGCTTGCCGTTTCTTTTCTCCTCTA	6	6.51359e-06	59A
GGGGCAGCCGTGCAGGCCTCTGAGGAAAGCATTTCAGGCAGCAGAAATCGCAAGCATAG----------CACTAATCTGCCTGCTGTTTCTTTTCTCCTCTA	6	6.51359e-06	0
GGGGCAGCCGTGCAGGCCTCTGAGGAAAGTATTTCAGGCAGCAGAAATCGCAAGCATAGAGGGTGAATTCACTAATCTGCTTGCTGTTTCCTTTCTCCTCTA	6	6.51359e-06	0
GGGGCAGCCGTGCAGGCCTCTGAGGAAAGCATTTCAGGCAGCAGAAATCGCAAGCATAGAGGGTGAATTCACTAATCTGCTTGCTGTTTCTTTTCTCCTCTA	6	6.51359e-06	58GT
GGGGCAGCCGTGCAGCCCTCTGAGGAAAGCATTTCAGGCAGCAGAAATCGCAAGCATAGAGGGTGAATTCACTAATCTGCTTGCTGTTTCTTTTCTCCTCTA	6	6.51359e-06	0
GGGGCAGCCGTGCAGGCCTCTGAGGAAAGCA----------------------------------------------TGCTTGCTGTTTCTTTTCTCCTCTA	6	6.51359e-06	0
GGGGCAGCCGTGCAGGCCTCTGAGGAAAGCATTTCAGGCAGCAGAAATCGCAAGCATAGAGGGTGAATTCACTAATCTGCTTGCTGTTTCTCTTCTCCTCCA	6	6.51359e-06	0
GGGGCAGCCGTGCAGGCCTCTGAGGAAAGCATTTCAGGCAGCAGAAATC---------GAGGGTGAATTCACTAATCTGCTAGCTGTTTCTTTTCTCCTCTA	6	6.51359e-06	0
GGGGCAGCCGTGCAGGCCTCTGAGGAAAGCATTTCAGGCAGCAGAAATCGCAAGCATAG-----GAATTCACTAATCTGCTTGCTGCTTCTTTTCTCCTCTA	6	6.51359e-06	0
GGGGCAGCCGTGCAGGCCTCTGAGGAAAGCATTTCAGGCAGCAGAAATCGCAAGCATAG-GGGTGAATTCACTAATCTGCTTGCTGTTTCTATTCTCCTCTA	6	6.51359e-06	0
GGGGCAGCCGTGCAGGCCTCTGAGGAAGGCATTTCAGGCAGCAGA--------------AGGGTGAATTCACTAATCTGCTTGCTGTTTCTTTTCTCCTCTA	5	5.42799e-06	0
GGGGCAGCCGCGCAGGCCTCTGAGGAAAGCATTTCAGGCAGCAGAAATCGCAAGCATAGAGGGTGAAGTCACTAATCTGCTTGCTGTTTCTTTTCTCCTCTA	5	5.42799e-06	0
GGGGCAGCCGTGCAGGCCTCTGAGGAAAGCATTTCAGGCAGCAGAAATCGC---------------------------------------------------	5	5.42799e-06	0
GGGGCAGCCGTGCAGGCCTCTGAGGAAAGCATTTCAGGCAGCAGAAATCGCTAGCATAG-GGGTGAATTCACTAATCTGCTTGCTGTTTCTTTTCTCCTCTA	5	5.42799e-06	0
GGGGCAGCCGTGCAGACCTCTGAGGAAAGCATTTCAGGCAGCAGAAATCGCAAGCATAGAGGGTGAATTCACTAACCTGCTTGCTGTTTCTTTTCTCCTCTA	5	5.42799e-06	0
GGGGCAGCCGTGCAGGCCTTTGAGGAAAGCATTTCAGGCAGCAGAAATCGCAAGCATAGAGGGTGAATTCACTAATCTGCTTGCTGTCTCTTTTCTCCTCTA	5	5.42799e-06	0
GGGGCAGCCGTGCAGGCCTCTGAGGAAAGCATTTCAGGCAGCAGAGATCGCAAGC----AGGGTGAATTCACTAATCTGCTTGCTGTTTCTTTTCTCCTCTA	5	5.42799e-06	0
GGGGCAGCCGTGCAGGCCTCTGAGGAAAGCATTTCAGGCAGCAGAAATCGCAAGCATAG-----------------CTGCTTGCTGTTTCTCTTCTCCTCTA	5	5.42799e-06	0
GGGGCAGCCGTGCAGGCCTCTGAGGAAAGCATTTCAGGCAGCAGAAATCGCAAGCATGGAGGGTGAATTCATTAATCTGCTTGCTGTTTCTTTTCTCCTCTA	5	5.42799e-06	0
GGGGCGGCCGTGCAGGCCTCTGAGGAAAGCATTTCAGGCAGCAGAAATCGCAAGCATAGAGGGTGAATTCACTAATCTGCTTGCTGTTTCTTTTCTCCCCTA	5	5.42799e-06	0
GGGGCAGCCGTGCAGGCCTCTGAGGAAAGCATTTCAGGCAGCAGAAATCGCAAGCATA---GGTGAATTCACTAATCTGCTTGCTGTTTCTTTCCTCCTCTA	5	5.42799e-06	0
GGGGCAGCCGTGCAGGCCTCTGAGGAAAGCATTTCAGGCAGCAGAAATCGC-AG--T-----GTGAATTCACTAATCTGCTTGCTGTTTCTTTTCTCCTCTA	5	5.42799e-06	0
GGGGCAGCCGTGCAGGCCTCTGAGGAAAGCATTTCAGGCAGCAGAAATCACAAGCATAGAGGGTGAATTCACTAATCTGCTTGCTGTTTCTTTTCTCCTCTA	5	5.42799e-06	59A
GGGGCAGCCGTGCAGGCCTCTGAGGAAAGCATTTCAGGCAGCAGAAATCGCAAGCATAGAGGGTGAATTCACTAATCTGCTTGCTGTTTCTTTTC-CC-CTA	5	5.42799e-06	94CC
GGGGCAGCCGTGCAGGCCTCTGAGGAAAGCATTTCGGGCAGCAGAAATCGCAAGCATAGAGGGTGAATCCACTAATCTGCTTGCTGTTTCTTTTCTCCTCTA	5	5.42799e-06	0
GGGGCAGCCGTGCAGGCCTCTGAGGAAAGCATTTCAGGCAGCAGAAATCGCAAGCATA------GAATTCACCAATCTGCTTGCTGTTTCTTTTCTCCTCTA	5	5.42799e-06	0
GGGGCAGCCGTGCAGGCCTCTGAGGAAAGCGTTTCAGGCAGCAGAAATCGCAAGCATAG---------TCACTAATCTGCTTGCTGTTTCTTTTCTCCTCTA	5	5.42799e-06	0
GGGGCAGCTGTGCAGGCCTCTGAGGAAAGCATTTCAGGCAGCAGAAATCGCAAGCATAG-GGGTGAATTCACTAATCTGCTTGCTGTTTCTTTTCTCCTCTA	5	5.42799e-06	0
GGGGCAGCCGTGCAGGCCTCTGAGGAAAGCATTTCAGGCGGCAGAAATCGCAAGCATAG-------ATTCACTAATCTGCTTGCTGTTTCTTTTCTCCTCTA	5	5.42799e-06	0
GGGGCAGCCGTGCAGGCCTCTGAGGAAAGCATTTCAGGCAGCAGAAATCGCAAGCATAGAGGGTGAATCCACTAATCTGCTTGCTGCTTCTTTTCTCCTCTA	5	5.42799e-06	0
GGGGCAGCCGTGCAGGCCTCTGAGGAAAGCATTTCAGGCAGCAGAAATC---------GAGGGTGAATTCACTAATCTGCTTGCTGTTTCTTATCTCCTCTA	5	5.42799e-06	0
GGGGCAGCCGTGCAGGCCTCTGAGGAAAACATTTCAGGCAGCAGAAATCGCAAGCATAGAGGGTGAATTCACTAATCTGCTTGCTGTTTCTTTCCTCCTCTA	5	5.42799e-06	0
GGGGCAGCCGTGCAGGCCTCTGAGGAAAGCATTTCGGGCAGCAGAAATCGCAAGCACAGAGGGTGAATTCACTAATCTGCTTGCTGTTTCTTTTCTCCTCTA	5	5.42799e-06	0
GGGGCAGCCGTGCAGGCCTCTGAGGGAAGCATTTCAGGCAGCAGAAATCGCAAGCATAG----------CACTAATCTGCTTGCTGTTTCTTTTCTCCTCTA	5	5.42799e-06	0
GGGGCAGCCGTGCAGGCCTCTGAGGAAAGCATTTCAGGCAGCAGAAATCGCAAGCA-AGAGGGTGAATTCACTAATCTGCTTGCTGTTTCTTTTCTCCTCTA	5	5.42799e-06	58CAT
GGGGCAGCCGTGCAGGCCTCTGAGGAAAGCATTTCAGGCAGCAAAAATCGCAAGCATAG-GGGTGAATTCACTAATCTGCTTGCTGTTTCTTTTCTCCTCTA	5	5.42799e-06	0
GGGGCAGCCGTGCAGGCCTCTGAGGAAAGCATTTCAGGCAGCAGAAATCGCAAGCATAGAG-------TCACTAATCTGCTTGCTGTTTCTTTTCTCCTCTA	5	5.42799e-06	0
GGGGCAGCCGTGCAGGCCTCTGAGGAAAGCACTTCAGGCAGCAGAAATCGCAAGCATAGAGGGTGAATTCACTAATCTGCTTGCTGTTCCTTTTCTCCTCTA	5	5.42799e-06	0
GGGGCAGCCGTGCAGGCCTCTGAGGAAAGCATTTCAGGCAGCAG-----------------------------AATCTGCTTGCTGTTTCTTTTCCCCTCTA	5	5.42799e-06	0
GGGGCAGCCGTGCAGGCCTCTGAGGAAAGCATTTCAGGCAGCAGAAATCG-------------------CACTAATCTGCTTGCTGTTTCTCTTCTCCTCTA	5	5.42799e-06	0
GGGGCAGCCGTGCAGGCCTCTGAGGAAAGCATTTCAGGCAGCAGAAATCGCAAGCGTAG-GGGTGAATTCACTAATCTGCTTGCTGTTTCTTTTCTCCTCTA	5	5.42799e-06	0
GGGGCAGCCGTGCAGGCCTCTGAGGAAAGCATTTCAAGCAGCAGAAATCGCA-------AGGGTGAATTCACTAATCTGCTTGCTGTTTCTTTTCTCCTCTA	5	5.42799e-06	0
GGGGCAGCCGTGTAGGCCTCTGAGGGAAGCATTTCAGGCAGCAGAAATCGCAAGCATAGAGGGTGAATTCACTAATCTGCTTGCTGTTTCTTTTCTCCTCTA	5	5.42799e-06	0
GGGGCAGCCGTGCAGGCCTCTGAGGAAAGCATTTCAGGCAGCAGA----------------------------AATCTGCTTGCTGTTTCTTCTCTCCTCTA	5	5.42799e-06	0
GGGGCAGCCGTGCAGGCCTCTGAGGAAAGCATTTCAGGCAGCAGAAGTCGCAAGCATAGAGGGTGAATTCACTAATCTGCTTGCTGTTTCTTTTCTCCTCTG	5	5.42799e-06	0
GGGGCAGCCGTGCAGGCCTCTGAGGAAACCATTTCAGGCAGCAGAAATCGCAAGCA---------------------TGCTTGCTGTTTCTTTTCTCCTCTA	5	5.42799e-06	0
GGGGCAGCCGTGCAGGCCTCTGAGGAAAGCATTTCAGGCAGCAGAAATCGCAAGCATAGAGGGTGAATTCACTTATCTGCTTGCTGTTTCCTTTCTCCTCTA	5	5.42799e-06	0
GGGGCAGCCGTGCAGGCCTCTGAGGAAAGCATTTCAGGCAGCAGAAATCGCAAGCAT--AGGGTGAATTCACTAATCTGC-TGCTGTTTCTTTTCTCCTCTA	5	5.42799e-06	0
GGGGCAGCCGTGCAGGCCTCTGAGGAAAGCACTTCAGGCAGCAGAAATCGCAAGCATAGAGGGTGAATTCACTAATCTGCTTGCTGTTTCTTTTCTCCTCTA	5	5.42799e-06	57AG
GGGGCAGCCGTGCAGGCCTCTGAGGAAAGCATTCCAGGCAGCAGAAATCGCAAGCATAGAGGGTGAATTCACTAATCTGCTTGCTGTTTCTTTTCTCCTCTA	5	5.42799e-06	58G
GGGGCAGCCGTGCAGGCCTCTGAGGAAAGCATTTCAGGC---------------------GGGTGAATTCACTAATCTGCTTGCTGTTTCTTTTCTCCTCTA	5	5.42799e-06	0
GGGGCAGCCGTGCAGGCCTCTGAGGAAAGCATTTCAGGCAGCAGAAATCG-------------------CACTAATCTGCTTGCTGTTTCTTTCCTCCTCTA	5	5.42799e-06	0
GGGGCAGCCGTGCAGGCCTCTGAGGAAAGCATTTCAGGCAGCAGAAATCGCAAGCAT--AGGGTGAATTCACTAATCTGCTTGCTGTTTTTTTTCTCCTCTA	5	5.42799e-06	0
GGGGCAGCCGTGCAGGCCACTGAGGAAAGCATTTCAGGCAGCAGAAATCGCGAGCATAGAGGGTGAATTCACTAATCTGCTTGCTGTTTCTTTTCTCCTCTA	5	5.42799e-06	0
GGGGCAGCCGTGCAGGCCTCTGAGGAAAGCATTTCAGGCAGCAGAAATCGCAAGCATA------GAATTTACTAATCTGCTTGCTGTTTCTTTTCTCCTCTA	5	5.42799e-06	0
GGGGCAGCCGTGCAGGCCTCTGAGGAAAGCATTTCAGGCGGCAGAAATCGCAAGCATAGAGGGTGAGTTCACTAATCTGCTTGCTGTTTCTTTTCTCCTCTA	5	5.42799e-06	0
GGGGCAGCCGTGCAGGCCTCTGAGGAAAGCATTTCAGGCAGCAGAAATC----------AGGGTGAATTCACTAATCTGCTTGCTGTTTCCTTTCTCCTCTA	5	5.42799e-06	0
GGGGCAGCCGTGCAGGCCTCTGAGGAAAGCATTTCAGGCAGCAGAAATCGCAAGC-------GTG----CACTAATCTGCTTGCTGTTTCTTTTCTCCTCTA	5	5.42799e-06	57A
GGGGCAGCCGTGCAGGCCTCTGAGGAAAGCATTTCAGGCAGCAGA--------------------AATTCACTAATCTGCTTGCTGTTTCCTTTCTCCTCTA	5	5.42799e-06	0
GGGGCAGCCGTGCAGGCCTCTGAGGAAAGCATTTCAGGCAGCAG--------------GAGGGTGAATTCACTAATCTGCTTGCTGTTTCTTTTCTCCCCTA	5	5.42799e-06	0
GGGGCAGCCGTGCAGGCCTCTGAGGGAAGCATTTCAGGCAGCAGAAATCGCAAGCATAGAGGGTGAATTCACTAATCTGCTTGCTGCTTCTTTTCTCCTCTA	5	5.42799e-06	0
GGGGCAGCCGTGCAGGCCTCTGAGGAAAGCACTTCAGGCAGCAGAAATCGCAAGC-----------ATTCACTAATCTGCTTGCTGTTTCTTTTCTCCTCTA	5	5.42799e-06	0
GGGGCAGCCGCGCAGGCCTCTGAGGAAAGCATTTCAGGCAGCAGAAATCGCAAGCA-------------CACTAATCTGCTTGCTGTTTCTTTTCTCCTCTA	5	5.42799e-06	0
GGGGCAGCCGTGCAGGCCTCTGAGGAAAGCATTTCAGGCAGCAGAAATC---------GAGGGTGAATTCACTAATCTGCTTGCTGTTTCTTTTCCCCTCTA	5	5.42799e-06	0
GGGGCAGCCGTGCAGGCCTCTGAGGAAAGCATTTCAGGCAACAGAAATCGCAAGCATAGAGGGTGAATTCGCTAATCTGCTTGCTGTTTCTTTTCTCCTCTA	5	5.42799e-06	0
GGGGCAGCCGTGCAGGCCTCTGAGGAAAGCATTTCAGGCAGCAGAAATCGCAAGCATAGAGGATGAATTCACTAATCTGCTTGCTGTTTCCTTTCTCCTCTA	5	5.42799e-06	0
GGGGCAGCCGTGCAGGCCTCTGAGGAAAGCACTTCAGGCAGCAGAAATCGCAAGCATAGAGGGTGAATTCACTAATCTGCTTGCTGTTTCTTCTCTCCTCTA	5	5.42799e-06	0
GGGGCAGCCGTGCAGGCCTCTGAGGAAAGCATTTCAGGCAGCAGGAATCGCAAGCATAG---------TCACTAATCTGCTTGCTGTTCCTTTTCTCCTCTA	5	5.42799e-06	0
GGGGCAGCCGTGCAGGCCTCTGAGGAAAGCATTCCAGGCAGCAGAAATCGCAAGCATAGAGGGTGAATTCACTAATCTGCTTGCTGCTTCTTTTCTCCTCTA	5	5.42799e-06	0
GGGGCAGCCGTGCAGGCCTCTGAGGAAAGCATTCCAGGCAGCAGAAATCGCAAGCATAGAGGGTGAATTCACCAATCTGCTTGCTGTTTCTTTTCTCCTCTA	5	5.42799e-06	0
GGGGCAGCCGTGCAGGCCTCTGAGGAAAGCATTTCAGGCAGCAGAAATCGCAAGCA-------TG------------TGCTTGCTGTTTCTTTTCTCCTCTA	5	5.42799e-06	0
GGGGCAGCCGTGCAGGCCTCTGAGGAAAGCATTTCAGGCAGCAGAAATCGCAAGCATA----------T-ACTAATCTGCTTGCTGTTTCTTTTCTCCTCTA	5	5.42799e-06	0
GGGGCAGCCGTGCAGGCCTCAGAGGAAAGCATTTCAGGCAGCAGAAATCGCA-------AGGGTGAATTCACTAATCTGCTTGCTGTTTCTTTTCTCCTCTA	5	5.42799e-06	0
GGGGCAGCCGTGCAGGCCTCTGAGGAAAGCATTTCAGGCAGCAGAAATCGCAAGCATA-AGGGTGAATTCACTAATCTACTTGCTGTTTCTTTTCTCCTCTA	5	5.42799e-06	0
GGGGCGGCCGTGCAGGCCTCTGAGGAAAGCATTTCAGGCAGCAGAAATCGCGAGCATAGAGGGTGAATTCACTAATCTGCTTGCTGTTTCTTTTCTCCTCTA	5	5.42799e-06	0
GGGGCAGCCGTGCAGGCCTCCGAGGAAAGCATTTCAGGCAGCAGAAATCGCAAGCATTGAGGGTGAATTCACTAATCTGCTTGCTGTTTCTTTTCTCCTCTA	5	5.42799e-06	0
GGGGCAGCCGTGCAGGCCTCTGAGGAGAGCATTTCAGGCAGCAGAAATCGCAAGCATAGAGGGTGGATTCACTAATCTGCTTGCTGCTTCTTTTCTCCTCTA	5	5.42799e-06	0
GGGGCAGCCGTGCAGGCCTCTGAGGAAAGCATTTCAGGCAGCAGAAATCGCAAGCATAG-----------------CTGCTTGCTGTTTCTTTTCTCCCCTA	5	5.42799e-06	0
GGGGCAGCCGTGCAGGCCTCTGAGGAAAGCATTTCAGGCAGCAGAAATCGCGAGCATAG----------------TCTGCTTGCTGTTTCTTTTCTCCTCTA	5	5.42799e-06	0
GGGGCAGCCGTGCAGGCCTCTGAGGAAAGCATTTCAGGCAGCAGAAATCGCAAGC-------GTG-ATTCACTAATCTGCTTGCTGTTTCTTTTCTCCTCTA	5	5.42799e-06	57A
GGGGCAGCCGTGCAGGCCTCTGAGGAAAGCATTTCAGGCAGCAGAAATCGCGAGCATA---GGTGAATTCACTAATCTGCTTGCTGTTTCTTTTCTCCTCTA	5	5.42799e-06	0
GGGGCAGCCGTGCAGGCCTCTGAGGAAAGCATTTCAGGCAGCGGAAATCGCAAGCATAGAGGGTGAATTCACTAATCTGCTCGCTGTTTCTTTTCTCCTCTA	5	5.42799e-06	0
GGGGCAGCCGTGCAGGTCTCTGAGGAAAGCATTTCAGGCAGCAGAAATCACAAGCATAGAGGGTGAATTCACTAATCTGCTTGCTGTTTCTTTTCTCCTCTA	5	5.42799e-06	0
GGGGCAGCCGTGCAGGCCTCTGAGGAGAGCATTTCAGGCAGCAGAAGTCGCAAGCATAGAGGGTGAATTCACTAATCTGCTTGCTGTTTCTTTTCTCCTCTA	5	5.42799e-06	0
GGGGCAGCCGTGCAGGCCTCTGAGGAAAGCATTTCAGGCAGCAGAAATCGCAAGCA---AGGGTGAATTCACTAATCTGCTTGCTGTTTCTTTTCTCCTCTG	5	5.42799e-06	0
GGGGCAGCCGTGCAGGCTTCTGAGGAAAGCATTTCAGGCAGCAGAAATCGCAAGCAT--AGGGTGAATTCACTAATCTGCTTGCTGTTTCTTTTCTCCTCTA	5	5.42799e-06	0
GGGGTAGCCGTGCAGGCCTCTGAGGAAAGCATTTCAGGCAGCAGAAATCGCA-----AGAGGGTGAATTCACTAATCTGCTTGCTGTTTCTTTTCTCCTCTA	5	5.42799e-06	0
GGGGCAGCCGTGCAGGCCTCTGAGGAAAGCATTTCAGGCAGCAGAAATCGCAAGCATA----GT-AAT---C----C-GCTTGCTGTTTCTTTTCTCCTCTA	5	5.42799e-06	0
GGGGCAGCCGTGCAGGCCTCTGAGGAAAGCATTTCAGGCAGCAGAAATCGCAAGCATAGAGGGTGAATTCACTAATCTACTTGCTGTTTCCTTTCTCCTCTA	5	5.42799e-06	0
GGGGCAGCCGTGCAGGCCTCTGAGGAAAGCATTTCAGGCAGCAGAAATCGCAAGCATAG-GGGTGAATTCACTAATCTGCTTACTGTTTCTTTTCTCCTCTA	5	5.42799e-06	0
GGGGCAGCCGTGCAGGCCTCTGAGGAAAGCATTTCAGGCAGCAGAAATCG-------------------CACTAATCTGCTTGCTGTCTCTTTTCTCCTCTA	5	5.42799e-06	0
GGGGCAGCCGTGCAAGCCTCTGAGGAAAGCATTTCAGGCAGCAGAAATCGCAAGCATAGAGGGTGAATTCACTAATCTGCTTGCTGTTTCCTTTCTCCTCTA	5	5.42799e-06	0
GGAGCAGCCGTGCAGGCCTCTGAGGAAAGCATTTCAGGCAGCAGAAATCGCAAGCATAG-GGGTGAATTCACTAATCTGCTTGCTGTTTCTTTTCTCCTCTA	5	5.42799e-06	0
GGGGCAGCCGTGCAGGCCTCTGAGGAAAGCATTTCAGGCAACAGAAATCGCAAGCATA---GGTGAATTCACTAATCTGCTTGCTGTTTCTTTTCTCCTCTA	5	5.42799e-06	0
GGGGCAGCCGTGCAGGCCTCTGAGGAAAGCATTTCAGGCAGCAGAAATCGC-----TAGAGGGTGAATTCACTAATCTGCTTGCTGTTTCTTTTCTCCTCTA	5	5.42799e-06	0
GGGGCAGCCGTGCAGGCCTCTGAGGAAAGCATTTCAGGCAGCAGAAGTCGCAAGCATAGAGGGTGAACTCACTAATCTGCTTGCTGTTTCTTTTCTCCTCTA	5	5.42799e-06	0
GGGGCAGCCGTGCAGGCCTCTGAGGAAAGCACTTCAGGCAGCAGAAATCGCAAGC----AGGGTGAATTCACTAATCTGCTTGCTGTTTCTTTTCTCCTCTA	5	5.42799e-06	0
GGGGCAGCCGTGCAGGCCTCTGAGGAAAGCATTTCAGGCAGTAGAAATCGC--------------AATTCACTAATCTGCTTGCTGTTTCTTTTCTCCTCTA	5	5.42799e-06	0
GGGGCAGCCGTGCGGGCCTCTGAGGAAAGCATTTCAGGCAGCAGAAATCGCAAGCAT--AGGGTGAATTCACTAATCTGCTTGCTGTTTCTTTTCTCCTCTA	5	5.42799e-06	56TT
GGGGCAGCCGTGCAGGCCTCTGAGGAAAGCATTTCAGGCAGCAGAAATCGCAAGCATAG----------CACTAATCTGCTTGCTGCTTCTTTTCTCCTCTA	5	5.42799e-06	0
GGGGCAGCCGTGCAGGCCTCTGAGGAAAGCATTTCAGGCAGCAGAAATCGCAAGC-----------ATTCACTAATCTGCTTGCTGTTTCTTTTCTCCTCCA	5	5.42799e-06	0
GGGGCAGCCGTGCAGGCCTCTGAGGAAAGCATTTCAGGCAGCAGAAATCGCAAGCATAGAGGGTGAGTTCACTAATCTGCTTGCTGCTTCTTTTCTCCTCTA	5	5.42799e-06	0
GGGGCAGCCGTGCAGGCCACTGAGGAAAGCATTTCAGGCAGCAGAAAT-----------AGGGTGAATTCACTAATCTGCTTGCTGTTTCTTTTCTCCTCTA	5	5.42799e-06	0
GGGGCAGCCGTGCAGGCCTCTGAGGAAAGCATTTCAGGCAGCAGAAATCGCAAG-ATA----GTGAATTCACTAATCTGCTTGCTGTTTCTTTTCTCCTCTA	5	5.42799e-06	0
GGGGCAGCCGTGCAGGCCTCTGAGGAAAGCATTTCAGGCAGCAGAAATCGCAAGCATAGAGGGTGAATTCACTAATCTGCTTGCTGCTTCTTTTCTCCTCTA	5	5.42799e-06	58G
GGGGCAGCCGCGCAGGCCTCTGAGGAAAGCATTTCAGGCAGCAGAAATCGC--------------AATTCACTAATCTGCTTGCTGTTTCTTTTCTCCTCTA	5	5.42799e-06	0
GGGGCAGCCGTGCAGGCCTCTGAGGAAAGCATTTCAGGCAGCAGAAATCGCAAGC---G-GGGTGAATTCACTAATCTGCTTGCTGTTTCTTTTCTCCTCTA	5	5.42799e-06	0
GGGGCAGCCGTGCAGGCCTCTGAGGAAAGCATTTCAGGCAGCAGAAGTCGCAAGCATAGAGGGTGAATTCGCTAATCTGCTTGCTGTTTCTTTTCTCCTCTA	5	5.42799e-06	0
GGGGCAGCCGTGCAGGCCTCTGAGGAAAGCACTTCAGGCGGCAGAAATCGCAAGCATAGAGGGTGAATTCACTAATCTGCTTGCTGTTTCTTTTCTCCTCTA	5	5.42799e-06	0
GGGGCAGCCGTGCAGGCCTCTGAGGAAAGCATTTCAGGCAGCAGAAATCGCAAGCATAGAGGGTGAATTCACTAATCCGCTTGCTGTTTCTTTCCTCCTCTA	5	5.42799e-06	0
GGGGCAGCCGTGCAGGCCTCTGAGGAAAGCATTTCAGGCAGCAGAGATCGCAAGCA---AGGGTGAATTCACTAATCTGCTTGCTGTTTCTTTTCTCCTCTA	5	5.42799e-06	0
GGGGCAGCCGTGCAGGCCTCTGAGGAAAGCATTTCAGGCAGCAGAAGTCGCAAG------------------------------------------------	5	5.42799e-06	0
GGGGCAGCCGTGCAGGCCTCTGAGGAAAGCATTTCAGGCAGCAGAAATCGCAGGCATAGAGGGTGAATTCACTAATCTGCTTGCCGTTTCTTTTCTCCTCTA	5	5.42799e-06	0
GGGGCAGCCGTGCAGGCCTCTGAGGAAAGCATTTCAGGCAGCAGAAATCGCAAGCATAG--------TTCACTAATCTGCTTGCTGCTTCTTTTCTCCTCTA	5	5.42799e-06	0
GGGGCAGCCGTGCAGGCCTCTGAGGAAAGCATTTCAGGCAGTAGAAATCGCAAGCATAG-----GAATTCACTAATCTGCTTGCTGTTTCTTTTCTCCTCTA	5	5.42799e-06	0
GGGGCAGCCGTGCAGGCCTCTGAGGAAAGCATTTCAGGCAGCAGAGATCACAAGCATAGAGGGTGAATTCACTAATCTGCTTGCTGTTTCTTTTCTCCTCTA	5	5.42799e-06	0
GGGGCAGCCGTGCAGGCCTCTGAGGAAAGCATTTCAGGCAGCAGAAATCGCAAGC----AGGGTGAATTCACTAATCTGCTTGCTGTTTCTCTTCTCCTCTA	5	5.42799e-06	0
GGGGCAGCCGTGCAGGCCTCTGAGGAAAGCATTTCAGGCAGCAGAAATCGC--------AGGGTGAATTCACTAGTCTGCTTGCTGTTTCTTTTCTCCTCTA	5	5.42799e-06	0
GGGGCAGCCGTGCAGGCCTCTGAGGAAAGCATTTCAGGCAGCAGAAATCGCAAGCATAG---------TCACTAATCTGCTTGCTGTTTCTTTTCTCCTCTG	5	5.42799e-06	0
GGGGCAGCCGTGCAGGCCTCTGAGGAAAGCATTTCGGGCAGCAGAAACCGCAAGCATAGAGGGTGAATTCACTAATCTGCTTGCTGTTTCTTTTCTCCTCTA	5	5.42799e-06	0
GGGGCAGCCGTGCAGGCCTCTGAGGAAAGCATTTCAGGCAGCAGAAATCGCAAGCATAG--------TTCACTAATCTGCTTGCTGTTTCTTTTCTCCTCTG	5	5.42799e-06	0
GGGGCAGCCGTGCAGGCCTCTGAGGAAAGCATTTCAGGCAGCA-----------C----------AATTCACTAATCTGCTTGCTGTTTCTTTTCTCCTCTA	5	5.42799e-06	0
GGGGCAGCCGTGCAGGCCTCTGAGGAAAGCATTCCAGGCAGCGGAAATCGCAAGCATAGAGGGTGAATTCACTAATCTGCTTGCTGTTTCTTTTCTCCTCTA	5	5.42799e-06	0
GGGGCAGCCGTGCAGGCCTCTGAGGAAAGCATTTCAGGCAGCAGAAATCGTAAGCATA-AGGGTGAATTCACTAATCTGCTTGCTGTTTCTTTTCTCCTCTA	5	5.42799e-06	0
GGGGCAGCCGTGCAGGCCTCTGAGGAAAGCATTCCAGGCAGCAGAAGTCGCAAGCATAGAGGGTGAATTCACTAATCTGCTTGCTGTTTCTTTTCTCCTCTA	5	5.42799e-06	0
GGGGCAGCCGTGCAGGCCTCTGAGGAAAGCATTTCAGGCAGCAGTAATCGCAAGCAT--AGGGTGAATTCACTAATCTGCTTGCTGTTTCTTTTCTCCCCTA	5	5.42799e-06	0
GGGGCAGCCGTGCAGGCCTCTGAGGAAAGCATTTCAGGCAGCA----------------AGGGTGAATTCACTAATCTGCTTGCTGTCTCTTTTCTCCTCTA	5	5.42799e-06	0
GGGGCAGCCGTGCAGGCCTCTGAGGAAAGCATTTCAGGCAGCAGAAATCGCAAGCAT--AGGGTGAATTCACTAATCTGCTTGCTGTTTCTTTTCTCCTCGA	5	5.42799e-06	0
GGGGCAGCCGTGCAGGCCTCTGAGGAAAGCATTTCAGGCAGCAGAAATCGCAAGCATAGAGGGTGAATTCACTAATCTGCTTGCTGTTTCTTCTCTCCTATA	5	5.42799e-06	0
GGGGCAGCCGTGCAGGCCTCTGAGGAAAGCATTTCAGGCAGCAGAAATCGCAAGCATA------GAATTCACTAATCTGCTTGCTGTTTC-TTTCTCCTCTA	5	5.42799e-06	0
GGGGCAGCCGTGCAGGCCTCTGAGGAAAGCATTTCAGGCAGCAGAAATCGCAAGCATAGAGGGTGAATTCACTAATCTGCTTGCTGTTTCTTTTCTCCTCTA	5	5.42799e-06	58C
GGGGCAGCCGTGCAGGCCTCTGAGGAAAGCATTTCAGGCGGCAGAAATCGCAAGCA---AGGGTGAATTCACTAATCTGCTTGCTGTTTCTTTTCTCCTCTA	5	5.42799e-06	0
GGGGCAGCCGTGCAGGCCTCTGAGGAAAGCATTTCAGGCAGCAGAAATCGCAAGCATAGGGGGTGAATTCACTAATCTGCCTGCTGTTTCTTTTCTCCTCTA	5	5.42799e-06	0
GGGGCAGCCGTGCAGGCCTCTGAGGAAAGCATTTCAGGCAGCAGAAATCGCA-------AGGGTGAATTCACTAATCTGCTTGTTGTTTCTTTTCTCCTCTA	5	5.42799e-06	0
GGGGCAGCCGTGCAGGCCTCTGAGGAAAGTATTTCAGGCAGCAGAAATCGCA-------AGGGTGAATTCACTAATCTGCTTGCTGTTTCTTTTCTCCTCTA	5	5.42799e-06	0
GGGGCAGCCGTGCAGGCCTCT-AGGAAAGCATTTCAGGCAGCAGAAATCGCAAGCATAGAGGGTGAATTCACTAATCTGCTTGCTGTTTCTTTTCTCCTCTA	5	5.42799e-06	19C
GGGGCAGCCGTGCAGGCCTCTGAGGAAAGCATTTCAGGCAGC-----------------AGGGTGAATTCACTAATCTGCTTGCTGTTTCTTTTCTCCCCTA	5	5.42799e-06	0
GGGGCAGCCGTGCAGGCCTCTGAGGAAAGCATTTCAGGCAGCAGAAATCGCGAGCATAGAGGGTGAACTCACTAATCTGCTTGCTGTTTCTTTTCTCCTCTA	5	5.42799e-06	0
GGGGCAGCCGTGCAGGCCTCTGAGGAAAGCATTTCAGGCGGCAGAAATCGCGAGCATAG-------ATTCACTAATCTGCTTGCTGTTTCTTTTCTCCTCTA	5	5.42799e-06	0
GGGGCAGCCGTGCAGGCCTCTGAGGAAAGCATTTCAGGCAGCAGAAATCGCAAGCAT--AGGGTGAATTCACTAATATGCTTGCTGTTTCTTTTCTCCTCTA	5	5.42799e-06	0
GGGGCAGCCGTGCAGGCCTCTGAGGAGAGCATTTCAGGCAGCAGAAATCGCAAGCATAGAGGGTGAATTCACTAATCTGCTTGCTGTTTCTTTCCTCCTCTA	5	5.42799e-06	0
GGGGCAGCCGTGCAGGCCTCTGAGGAAGGCATTTCAGGCAGCAGAAATCGCAAGCATAGAGGGTGAATTCACTAATCTGTTTGCTGTTTCTTTTCTCCTCTA	5	5.42799e-06	0
GGGGCAGCCGTGCAGGCCTCTGAGGAAAGCATTCCAGGCAGCAGAAATCGCAAGC----AGGGTGAATTCACTAATCTGCTTGCTGTTTCTTTTCTCCTCTA	5	5.42799e-06	0
GGGGCAGCCGTGCAGGCCTCTGAGGAAAGCATTTCAGGCAGCAGAAATCGCAAGCATAGAGGGTGAATTCACTAATCTGCTT--TGTTTCTTTTCTCCTCTA	5	5.42799e-06	83CC
GGGGCAGCCGTGCAGGCCTCTGAGGAAAGCATTTCAGGCAGCAGAAATCGCAAGCATAG-GGGTGAATTCACTAATCTGCTTGCTGATTCTTTTCTCCTCTA	5	5.42799e-06	0
GGGGCAGCCGTGCAGGCCTCTGAGGAAAGCATTTCAGGCAGCAGGAATCGCAAGCATAGAGGGTGAATTCACTAATCTGCTTGCTGTTTCTTTTCTCCCCTA	5	5.42799e-06	0
GGGGCAGCCGTGCAGGCCTCTGAGGGAAGCATTTCAGGCAGC---------------AGAGGGTGAATTCACTAATCTGCTTGCTGTTTCTTTTCTCCTCTA	5	5.42799e-06	0
GGGGCAGCCGTGCAGGCCTCTGAGGAAAGCACTTCAGGCAGCAGAAATCGCAAGCATAG-------------TAATCTGCTTGCTGTTTCTTTTCTCCTCTA	5	5.42799e-06	0
GGGGCAGCCGTGCAGGCCTCTGAGGAAGGCATTTCAGGCAGCAGAAATCGCAAGCATAG----------CACTAATCTGCTTGCTGTTTCTTTTCTCCTCTA	5	5.42799e-06	0
GGGGCAGCCGTGCGGGCCTCTGAGGAAAGCATTTCAGGCAGCAGAAATCGCAAGC----AGGGTGAATTCACTAATCTGCTTGCTGTTTCTTTTCTCCTCTA	5	5.42799e-06	0
GGGGCAGCCGTGCAGGCCTCTGAGGAAAGCATTTCAGGCAGCAGAAATCGCAAGCATAG--------------AATCTGCTTGCTGTTTCTTTTCTCCCCTA	5	5.42799e-06	0
GGGGCAGCCGTGCAGGCCTCTGAGGAAAGCATTTCAGGC------------------AGAGGGTGAATTCACTAACCTGCTTGCTGTTTCTTTTCTCCTCTA	5	5.42799e-06	0
GGGGCAGCCGTGTAGGCCTCTGAGGAAAGCATTTCAGGCAGCAGAAATCGCAAGCATAGAGGGTGAATTCACTAATCTGCTTGCTGTTTCTTTTCTCCTCTA	5	5.42799e-06	59T
GGGGCAGCCGTGCAGGCCTCTGAGGAAAGCATTTCAGGCAGCAGAAATCGCAAGCATA----GTGAATTCACTAATCTGCTTGCTGTTTCTTTCCTCCTCTA	5	5.42799e-06	0
GGGGCAGCCGTGCAGGCCTCTGAGGAAAGCATTTCAGGCAGCAGAAATCGCAAGCAT------------------------------	5	5.42799e-06	0
GGGGCAGCCGTGCAGGCCTCTGAGGAAAGCATTTCAGGCAGCAGAAATCGC-------G-GGGTGAATTCACTAATCTGCTTGCTGTTTCTTTTCTCCTCTA	5	5.42799e-06	0
GGGGCAGCCGTGCAGGCCCCTGAGGAAAGCATTTCAGGCAGC---------------AGAGGGTGAATTCACTAATCTGCTTGCTGTTTCTTTTCTCCTCTA	5	5.42799e-06	0
GGGGCAGCCGTGCAGGCCTCTGAGGAAAGCATTTCAGGCAGCAGAAATCGCAAGCATAGAGGGCGAATTCACTAATCTGCTTGCTGTTTCTTTTCTCCTCTA	5	5.42799e-06	59A
GGGGCAGCCGTGCAGGCCTCTGAGGAAAGCATTTCAGGCAGCAGAAATCGCAAGCA----------------TAA--------CTGTTTCTTTTCTCCTCTA	5	5.42799e-06	0
GGGGCAGCCGTGCAGGCCTCTGAGGAAAGCATTTCAGGCAGCAGAAATCGCAAGCATATAGGGTGAGTTCACTAATCTGCTTGCTGTTTCTTTTCTCCTCTA	5	5.42799e-06	0
GGGGTAGCCGTGCAGGCCTCTGAGGAAAGCATCTCAGGCAGCAGAAATCGCAAGCATAGAGGGTGAATTCACTAATCTGCTTGCTGTTTCTTTTCTCCTCTA	5	5.42799e-06	0
GGGGCAGCCGTGCAGGCCCCTGAGGAAAGCATTTCAGGCAGCAGAAATCGCAAGCATAG----------------TCTGCTTGCTGTTTCTTTTCTCCTCTA	5	5.42799e-06	0
GGGGCAGCCGTGCAGGCCTCTGAGGAAAGCATTTCAGGCAGCAGAAATCGCAAGC-----------ATTCACTAATCTGCTTGCTGTTCCTTTTCTCCTCTA	5	5.42799e-06	0
GGGGCAGCCGTGCAGGCCTCTGAGGAAAGCATTTCAGGCAGCGGAAATCGCAA------AGGGTGAATTCACTAATCTGCTTGCTGTTTCTTTTCTCCTCTA	5	5.42799e-06	0
GGGGCGGCCGTGCAGGCCTCTGAGGAAAGCATTTCAGGCAGCAGAAATCGCAAGCATAGAGGGTGAACTCACTAATCTGCTTGCTGTTTCTTTTCTCCTCTA	5	5.42799e-06	0
GGGGCAGCCGTGCAGGCCTCTGAGGAAAGCATTTCAGGCAGCAGAAATCGCAAGCATAGAGGGTGAACTCACTAGTCTGCTTGCTGTTTCTTTTCTCCTCTA	5	5.42799e-06	0
GGGGCAGCCGTGCAGGCCTCTGAGGAAAGCATTTCAGGCAGCAGAAATCGCAAGCATAG-----G---------ATCTGCTTGCTGTTTCTTTTCTCCTCTA	5	5.42799e-06	0
GGGGCAGCCGTGCAGGCCTCTGAGGAAAGCATTTCAGGCAGCAGAAATCGCAAGCATAG---------T---TAATCTGCTTGCTGTTTCTTTTCTCCTCTA	5	5.42799e-06	0
GGGGCAGCCGTGCAGGCCTCTGAGGAAAGCATTTCAGGCAGCAGAAATCGCAAGCATAG----------CACTAATCTGCTTGCTGTCTCTTTTCTCCTCTA	5	5.42799e-06	0
GGGGCAGCCGTGCAGGCCTCTGAGGAAAGCATTTCAGGCAGCAGAAATCGCAAGCATA-----------CA-------------------------CCTCTA	5	5.42799e-06	0
GGGGCAGCCGTGCAGGCCTCTGGGGAAAGCATTTCAGGCAGCAGAAATCGCAAGCATAGA-----AATTCACTAATCTGCTTGCTGTTTCTTTTCTCCTCTA	5	5.42799e-06	0
GAGGCAGCCGTGCAGGCCTCTGAGGAAAGCATTTCAGGCAGCAGAAATCGCA-------AGGGTGAATTCACTAATCTGCTTGCTGTTTCTTTTCTCCTCTA	5	5.42799e-06	0
GGGGCAGCCGTGCAGGCCTCTGAGGAAAGC--TTCAGGCAGCAGAAATCGCAAGCATAGAGGGTGAATTCACTAATCTGCTTGCTGTTTCTTTTCTCCTCTA	5	5.42799e-06	28GC
GGGGCAGCCGTGCAGGCCTCTGAGGAAAGCGTTTCAGGCAGCAGAAATCGCAAGCATA-AGGGTGAATTCACTAATCTGCTTGCTGTTTCTTTTCTCCTCTA	5	5.42799e-06	0
GGGGCAGCCGTGCAGGCCTCTGAGGAAAGCATTTCAGGCAGCAGAAATCGCAAGCATAG-----GAACTCACTAATCTGCTTGCTGTTTCTTTTCTCCTCTA	5	5.42799e-06	0
GGGGCAGCCGTGCAGGCCTCTGAGGAAAGCATTTCAGGCAGCAGAAATCGCAAGCATAG-------ATTCACTAATCTGCTTGCTGTTTCTTTTCCCCTCTA	5	5.42799e-06	0
GGGGCAGCCGTGCAGGCCTCTGAGGAAAGCATTTCAGGCAGCAGAAATCGCAAGCATAG---------TCACTAATCTGCTTGCTGTTTCTTTTCCCCTCTA	5	5.42799e-06	0
GGGGCAGCCGTGCAGGCCTCTGAGGAAAGCATTTCAGGCAGCAGAAATCGCGAGCATAGAGGGCGAATTCACTAATCTGCTTGCTGTTTCTTTTCTCCTCTA	5	5.42799e-06	0
GGGGCAGCCGTGCAGGCCTCTGAGGAAAGCATTTCAGGCAGCAGAAATCGCAAGCATAG--------------AATCTGCTTGCTGTTCCTTTTCTCCTCTA	5	5.42799e-06	0
GGGGCAGCCGTGCAGGCCTCTGGGGAAAGCATTTCAGGCAGCAGAAATCGC--------------AATTCACTAATCTGCTTGCTGTTTCTTTTCTCCTCTA	5	5.42799e-06	0
GGGGCAGCCGTGCAGGCCTCTGAGGAAAGCATTTCAGGCAGCAGA-------------------------ACTAATCTGCTTGCTGTTTCTTTCCTCCTCTA	5	5.42799e-06	0
GGGTCAGCCGTGCAGGCCTCTGAGGAAAGCATTTCAGGCAGCAGAAATCGCAAGCAT--AGGGTGAATTCACTAATCTGCTTGCTGTTTCTTTTCTCCTCTA	5	5.42799e-06	0
GGGGCAGCCGTGCAGGCCCCTGAGGAAAGCATTTCAGGCAGCAGAAATCGCAAGCATAGAGGGTGAATTCACTAATCTGCTTGCTGTTTCCTTTCTCCTCTA	5	5.42799e-06	0
GGGGCAGCCGTGCAGGCCTCTGAGGAAAGCATTTCAGGCAGCAGAAATCGCA-----------------------------TGCTGTTTCTTTTCTCCTCTA	5	5.42799e-06	0
GGGGCAGCCGTGCAGGCCTCCGAGGAAAGCATTTCAGGCAGCAGAAATCGCAAGCATAG-----GAATTCACTAATCTGCTTGCTGTTTCTTTTCTCCTCTA	5	5.42799e-06	0
GGGGCAGCCGTGCAGGCCTCTGAGGAAAGCATTTCAGGCAGCAGAAATCGCAAGCATAG-GGGTGAATTCACTAATCTGCTTGCAGTTTCTTTTCTCCTCTA	5	5.42799e-06	0
GGGGCAGCCGTGCAGGCCTCTGAGGAAAGCATTTCAGGCAGCAGAAACCGCAAGCATAGAGGGTGAATTCACTAATCTGCTTGCTGTTTCTTTTCTCCTCTG	5	5.42799e-06	0
GGGGCAGCCGTGCTGGCCTCTGAGGAAAGCATTTCAGGCAGCAGAAATC---------GAGGGTGAATTCACTAATCTGCTTGCTGTTTCTTTTCTCCTCTA	5	5.42799e-06	0
GGGGCAGCCGTGCAGGCCTCTGAGGAAAGCATTTCAGGCAGCAGAGATCGCGAGCATAGAGGGTGAATTCACTAATCTGCTTGCTGTTTCTTTTCTCCTCTA	5	5.42799e-06	0
GGGGCAGCCGTGCAGGCCTCTGAGGAAAGCATTTCAGGCAGCAGAAATCGCAAGCATAGAGGGTGAATTCACTAATCTGCCTGCTGTTTCCTTTCTCCTCTA	5	5.42799e-06	0
GGGGCAGCCGTGCAGGCCTCTGAGGAAAGCACTTCAGGCAGCAGAAATCGCAAGCAT--AGGGTGAATTCACTAATCCGCTTGCTGTTTCTTTTCTCCTCTA	5	5.42799e-06	0
GGGGCAGCCGTGCAGGCCTCTGAGGAAAGCATTTCAGGCAGCAGAAATCGCAAGCATAGAGGGTGAATTCGCTAATCTGCTCGCTGTTTCTTTTCTCCTCTA	5	5.42799e-06	0
GGGGCAGCCGTGCAGACCTCTGAGGAAAGCATTTCAGGCAGCAGAAATCGCAAGCATAG--------TTCACTAATCTGCTTGCTGTTTCTTTTCTCCTCTA	5	5.42799e-06	0
GGGGCAGCCGTGCAGGCCTCTGAGGAAAGCATT--------CAG--------------GAGGGTGAATTCACTAATCTGCTTGCTGTTTCTTTTCTCCTCTA	5	5.42799e-06	31C
GGGGCAGCCGTGCAGGCCTCTGAGGAAAGCATTTCAGGCAGCAGAAATCGCAAGCAT---------ATTCACTAATCTGCTTGCTGTTTCTTTTCTCCTCTA	5	5.42799e-06	58C
GGGGCAGCCGTGCAGGCCTCTGAGGAAAGCATTTCAGGCAGCAGAAATCGCAA------AGGGTGAATCCACTAATCTGCTTGCTGTTTCTTTTCTCCTCTA	5	5.42799e-06	0
GGGGCAGCCGTGCAGGCCTCTGAGGAAAGCATTTCAGGCAGCAGAAATCGCAAGCATAGGGGGTGGATTCACTAATCTGCTTGCTGTTTCTTTTCTCCTCTA	5	5.42799e-06	0
GGGGCAGCCGTGCAGGCCTCTGAGGAAAGCATTTCAGGCAGCAGAAAT----AG----GA---TGAATTCACTAATCTGCTTGCTGTTTCTTTTCTCCTCTA	5	5.42799e-06	0
GGGGCAGCCGTGCAGGCCTCTGAGGAAAGCATTTCAGGCAGCAGAAATCGCAAGCATA---GGTGAATTCACTAATCTGCTTGCTGCTTCTTTTCTCCTCTA	5	5.42799e-06	59T
GGGGCAGCCGTGCAGGCCTCTGAGGAAAGCATTTCAGGGAGCAGAAATCG-------------------CACTAATCTGCTTGCTGTTTCTTTCCTCCTCTA	5	5.42799e-06	0
GGGGCAGCCGTGCAGGCCTCTGAGGAAAGCATTTCAGGCAGCAGAAATCGCAAGCATAGAGGGTGAATTCACTAATCTGCTTGCTGTTTCTTTTCTCCCCTA	5	5.42799e-06	59T
GGGGCAGCCGTGCAGGCCTCTGAGGATAGCATTTCAGGCAGCAGAAATCGCAAGCATAG-GGGTGAATTCACTAATCTGCTTGCTGTTTCTTTTCTCCTCTA	5	5.42799e-06	0
GGGGCAGCCGTGCGGGCCTCTGAGGAAAGCATTTCAGGCAGCAGAAATCGCAAGCATAGAGGGTGAATTCACTAATCTGCTTGCTGTTTCTATTCTCCTCTA	5	5.42799e-06	0
GGGACAGCCGTGCAGGCCTCTGAGGAAAGCATTTCAGGCAGCAGAAATCGCAAGCATAGGGGGTGAATTCACTAATCTGCTTGCTGTTTCTTTTCTCCTCTA	5	5.42799e-06	0
GGGGCAGCCGTGCAGGCCTCTGAGGAAAGCATTTCAGGCAGCAGAAATCGCAAGCATAGAGGGTGAGTTCACTAATCTGCTTGCTGTTTCTTTTCTCCTCCA	5	5.42799e-06	0
GGGGCAGCCGTGCAGACCTCTGAGGAAAGCATTTCAGGCAGCAGAAATCGCAAGCATAGAGGGTGAATTCACTAATCTGCTTGCTGTTTCTTTTCTCCTCTA	5	5.42799e-06	59T
GGGGCAGCCGTGCAGGCCTCTGAGGAAAGCATTTCAGGCAGCAG------------T-----GTGAATTCACTAATCTGCTTGCTGTTTCTTTTCTCCTCTA	5	5.42799e-06	0
GGGACAGCCGTGCAGGCCTCTGAGGAAAGCATTTCAGGCAGCAGAAAT-----------AGGGTGAATTCACTAATCTGCTTGCTGTTTCTTTTCTCCTCTA	5	5.42799e-06	0
GGGGCAGCCGTGCAGGCCTCTGAGGAAAGCATTTCAGGCAGCAGAAATCGCAAGCA---AGGGTGAATTCACTAATCTGCTTGCTGTTTCTCTTCTCCTCTA	5	5.42799e-06	0
GGGGCAGCCGTGCAGGCCTCTGAGGAGAGCATTTCAGGCAGCAGAAATCGCAAGCATAGAGGGTGAATTCACTAATCTGCTTGCTGTTTCTTTTCTCCCCTA	5	5.42799e-06	0
GGGGCAGCCGTGCAGGCCTCTGAGGAAAGCATTTCGGGCAGCAGAAATCGCAAGCAT--AGGGTGAATTCACTAATCTGCTTGCTGTTTCTCTTCTCCTCTA	5	5.42799e-06	0
GGGGCAGCCGTGCAGGCCTCTGAGGAAAGCA------------------------------------------AATCTGCTTGCTGTTTCTTTTCTCCTCTA	5	5.42799e-06	0
GGGGCAGCCGTGCAGGCCCCTGAGGAAAGCATTTCAGGCAGCAGAAATCGCAAGCA-A-AGGGTGAATTCACTAATCTGCTTGCTGTTTCTTTTCTCCTCTA	5	5.42799e-06	0
GGGGCAGCCGTGCAGGCCTCTGAGGAAAGCATTTCAGGCAGCAGAAATCGCAAGCATAGAGGGTGGATTCACTAATCTGCTTGCTGTTTCTTTTCTCCTCTA	5	5.42799e-06	59C
GGGGCAGCCGTGCAGGCCTCTGAGGAAAGCATTTCAGGCAGCAGAAATCGCAAGCATAGAGGGTGAATTCACTAATCTGCTCGCTGTTTCTTTTCTCCTCTA	5	5.42799e-06	58G
GGGGCAGCCGTGCAGGCCTCTGAGGAAAGCATTTCAGGCAGCAGAAATCGCAAGCATAGAGGGTGAATTCACTAATCTGCTTGCTGTTTCTTTTCTCCTC-A	5	5.42799e-06	99A
GGGGCAGCCGTGCAGGCCTCTGAGGAAAGCATTTCAGGCAGCAGAAATCGCTAGCATAGAGGGCGAATTCACTAATCTGCTTGCTGTTTCTTTTCTCCTCTA	5	5.42799e-06	0
GGGGCAGCCGTGCAGGCCTCTGAGGAAAGCATTTCGGGCAGCAGAAATCGCAAGCA---AGGGTGAATTCACTAATCTGCTTGCTGTTTCTTTTCTCCTCTA	5	5.42799e-06	0
GGGGCAGCCGTGCAGGCCTCTGAGGAAAGCATTTCAGGCAGC---------------AGAGGGTGAATTCACTAGTCTGCTTGCTGTTTCTTTTCTCCTCTA	5	5.42799e-06	0
GGGGCAGCCGTGCAGGCCTCTGAGGAAAGCATTTCAGGCAGCAGAAATCGTAAGCATA----GTGAATTCACTAATCTGCTTGCTGTTTCTTTTCTCCTCTA	5	5.42799e-06	0
GGGGCAGCCGTGCAGGCCTCTGAGGAAAGCATTTCAGGCAGCAGAAATCGCAAGCATAGAGGGTGAATTCACTAATCTGCTTGCTGTTTC--TTCTCCTCTA	5	5.42799e-06	89C92C
GGGGCAGCCGTGCAGGCCTCTGAGGAAAGCATTTCAGGCAGCAGAAATC--------------TG-----------C--C-TGCTGTTTCTTTTCTCCTCTA	5	5.42799e-06	0
GGGGCAGCCGTGCAGGCCTCTGAGGAAAGCATTTCAGGCAGCAGAAGTCGCAAGCATAGAGGGTGAATTCACTAATCTGCTTGCTGTTTCTTTTCTCCTATA	5	5.42799e-06	0
GGGGCAGCCGTGCAGGCCTCTGAGGAAAGCATTTCAGGCAGCAGAAATCGCAAGCATA-AGGGTGAATTCACTAATCTGCTTGCTGTTTCTTTTCTCCTCTC	5	5.42799e-06	0
GGGGCAGCCGTGCAGGCCTCTGAGGAAAGCATTTCAGGCAGCAGAAATCGCAAGCATAGAGGATGAATTCACTAATCTGCTTGCTGTTTCTTTTCTCCTCTA	5	5.42799e-06	59A
GGGGCGGCCGTGCAGGCCTCTGAGGAAAGCATTTCAGGCAGCAGA--------------AGGGTGAATTCACTAATCTGCTTGCTGTTTCTTTTCTCCTCTA	5	5.42799e-06	0
GGGGCAGCCGTGCAGGCCTCTGAGGAAAGCATTTCAGGCAGCAGAAATCGCAAGCA----------------TAATCTGCTTGCTGTTCCTTTTCTCCTCTA	5	5.42799e-06	0
GGGGCAGCCGTGCAGGCCTCTGAGGAAAGCATTTCAGGCAGCAGAAATCGCAAGC-----------ATTCACTAATCTGCTTGCTGTTTCTTTTCTCCCCTA	5	5.42799e-06	0
GGGGCAGCCGTGCAGGCCTCTGAGTAAAGCATTTCAGGCAGCAGAAATCGCAAGCAT--AGGGTGAATTCACTAATCTGCTTGCTGTTTCTTTTCTCCTCTA	5	5.42799e-06	0
GGGGCAGCCGTGCAGGCCTCTGAGGAAAGCATTTCAGGCAGCAGAAATCGCAAGCATAGAGGGTGAATTCATTAATCTGCTTGCTGTTTCTCTTCTCCTCTA	5	5.42799e-06	0
GGGGCAGCCGTGCAGGCCTCTGAGGAAAGCATTTCAGGCAGCAGAAATCGCAAGCAT----------------------C--G--GTTTCTTTTCTCCTCTA	5	5.42799e-06	0
GGGGCAGCCGTGCAGGCCTCTGAGGAAAGCATTTCAGGCGGCAGAAATCGCAAGCATAGAGGGTGAATTCACTAATCTGCTTGCTGTTTCTTTTCCCCTCTA	5	5.42799e-06	0
GGGGCAGCCGTGCAGGCCTCTGAGGAAAGCATTTCAGGCAGCAGAAATCGCAAGCATAGAGGGTGAGTTCACTAATCTGCTTGCTGTTCCTTTTCTCCTCTA	5	5.42799e-06	0
GGGGCAGCCGTGCAGGCCTCTGAGGAGAGCATTTCAGGCAGCAGAAATCGCAAGCATAGAGGGTGAATTCACTAACCTGCTTGCTGTTTCTTTTCTCCTCTA	5	5.42799e-06	0
GGGGCAGCCGTGCAGGCCTCTGAGGAAAGCATTTCAGGCAGCAGAAATCGCATGCATAGTGGGTGAATTCACTAATCTGCTTGCTGTTTCTTTTCTCCTCTA	5	5.42799e-06	0
GGGGCAGCCGTGCAGGCCTCTGAGGAAAGCATTTCAGGCAGCAGAAGTCGCAAGC-----------ATTCACTAATCTGCTTGCTGTTTCTTTTCTCCTCTA	5	5.42799e-06	0
GGGGCAGCCGTGCAGGCCTCTGAGGAAAGCATTTCAGGCAGCAGAAATCGCA-------AGGGTGAATTCACTAATCTGCTTGCTGTTACTTTTCTCCTCTA	5	5.42799e-06	0
GGGGCAGCCGTGCAGGCCTCTGAGGAAAGCATTTCAGGCAGCAGAAATCGCAAGCATAG----------CACTAATCTGCTTGCTGTTTCTCTTCTCCTCTA	5	5.42799e-06	0
GGGGCAGCCGTGCAGGCCTCTGAGGAAAGCATTTCAGGCAGCAGAAATCGCAAGCATAGAGGGTGAATTCCCTAATCTGCTTGCTGTTTCTTTTCTCCTCTA	5	5.42799e-06	58G
GGGGCAGCCGTGCAGGCCTCTGGGGAAAGCATTTCAGGCAGCAGAAATCGCAAGCATAGAGGGTGAATTCACTAATCTGCTTGCTGTTTCTTTTCTCCTCTA	5	5.42799e-06	58GTTCT
GGGGCAGCCGTGCAGGCCTCTGAGGAAAGCATTTCAGGCAGCAGAAATC-----------------A--CACTAATCTGCTTGCTGTTTCTTTTCTCCTCTA	5	5.42799e-06	0
GGGGCAGCCGTGCAGGCCTCTGAGGAAGGCATTTCAGGAAGCAGAAATCGCAAGCATAGAGGGTGAATTCACTAATCTGCTTGCTGTTTCTTTTCTCCTCTA	5	5.42799e-06	0
GGGGCAGCCGAGCAGGCCTCTGGGGAAAGCATTTCAGGCAGCAGAAATCGCAAGCATAGAGGGTGAATTCACTAATCTGCTTGCTGTTTCTTTTCTCCTCTA	5	5.42799e-06	0
GGGGCAGCCGTGCAGGCCTCTGAGGAAAGCATTTCAGGCAGCAGAAATCGAAAGCATA-AGGGTGAATTCACTAATCTGCTTGCTGTTTCTTTTCTCCTCTA	5	5.42799e-06	0
GGGGCA--CGTGCAGGCCTCTGAGGAAAGCATTTCAGGCAGCAGAAATCGCAAGCATAGAGGGTGAATTCACTAATCTGCTTGCTGTTTCTTTTCTCCTCTA	5	5.42799e-06	5GG
GGGGCAGCCGTGCAGGCCTCTGAGGAAAGCATTTCAGGCAGCAGAAATCACAAGCATAGAGGGTGAATTCACTAATCTGCTTGCTGTTTCCTTTCTCCTCTA	5	5.42799e-06	0
GGGGCAGCCGTGCAGGCCTCTGAGGAAAGCATTTCAGGCAGCAGAAATCGCAAGCATAGGGGGTGAATCCACTAATCTGCTTGCTGTTTCTTTTCTCCTCTA	5	5.42799e-06	0
GGGGCAGCCGTGCAGGCCTCTGAGGAAAGCATTTCAGGCAGCAGAAATCGCAAGCAT--AGGGTGAATTCACTAATCTGCTTGCTGTTTCTTTTCTCCTATA	5	5.42799e-06	0
GGGGCAGCCGTGCAGGCCTCTGAGGAAAGCATTTCAGGCAGCAGAAATCGCAAGCATAGGGGGTGAATTCACTAATCTGCTTGCCGTTTCTTTTCTCCTCTA	5	5.42799e-06	0
GGGGCAGCCGTGCAGGCCTCTGAGGAAAGCGTTTCGGGCAGCAGAAATCGCAAGCATAGAGGGTGAATTCACTAATCTGCTTGCTGTTTCTTTTCTCCTCTA	5	5.42799e-06	0
GGGGCAGCCGTGCAGGCCTCTGAGGAAAGCATTTCAGGCAGCAGA--------------AGGGCGAATTCACTAATCTGCTTGCTGTTTCTTTTCTCCTCTA	5	5.42799e-06	0
GGGGCAGCCGTGCAGACCTCTGAGGAAAGCATTTCAGGCAGCAGAAATCGCAA-----------GAATTCACTAATCTGCTTGCTGTTTCTTTTCTCCTCTA	5	5.42799e-06	0
GAGGCAGCCGTGCAGGCCTCTGAGGAAAGCATTTCAGGCAGCAGAGATCGCAAGCAT--AGGGTGAATTCACTAATCTGCTTGCTGTTTCTTTTCTCCTCTA	5	5.42799e-06	0
GGGGCAGCCGTGCAGGCCTCTGAGGAAAGCATTTCAGGCAGCAGAAATCGCAAGCAT--AGGGTGAATTCACTAATCTGCTTGCTGTTTCTTTTCTCCTCTA	5	5.42799e-06	59TTTT66AA69TCC73TG76TG
GGGGCAGCCGTGCAGGCCTCTGAGGAAAGCATTTCAGGCAGCAGAAATCGCAAGCATAGA----------AC----CTGCTTGCTGTTTCTTTTCTCCTCTA	5	5.42799e-06	0
GGGGCAGCCGTGCAGGCCTCTGAGGAAAACATTTCAGGCAGCAGAAATCGCAAGCATAGAGGGTGAATTCACTAATCTGCTTGCTGTTTCTTTTCTCCTCTA	5	5.42799e-06	59T
GGGGCAGCCGTGCAGGCCTCTGAGGAAAGCATTTCAGGCAGCAGAAATCGCAAGCATAG----------CCCTAATCTGCTTGCTGTTTCTTTTCTCCTCTA	5	5.42799e-06	0
GGGGCAGCCGTGCAGGCCTCTGAGGAAAGCATTTCAGGCAGCAGAAATCGCAAGCATAGAGGGTGAATCCACTAATCTGCTTGCTGTTTCTTTTCTCCTCTA	5	5.42799e-06	59A
GGGGCAGCCGTGCGGGCCTCTGAGGAAAGCATTTCAGGCAGCAGAAAT-----------AGGGTGAATTCACTAATCTGCTTGCTGTTTCTTTTCTCCTCTA	5	5.42799e-06	0
GGGGCAGCCGTGCAGGCCTCTGAGGAGAGCATTTCGGGCAGCAGAAATCGCAAGCATAGAGGGTGAATTCACTAATCTGCTTGCTGTTTCTTTTCTCCTCTA	5	5.42799e-06	0
GGGGCAGCCGTGCAGGCCTCTGGGGAAAGCATTTCAGGCAGCAGAAATCGCAAACAT--AGGGTGAATTCACTAATCTGCTTGCTGTTTCTTTTCTCCTCTA	5	5.42799e-06	0
GGGGCAGCCGTGCAGGCCTCTGAGGAGAGCATTTCAGGCAGC-----------------AGGGTGAATTCACTAATCTGCTTGCTGTTTCTTTTCTCCTCTA	5	5.42799e-06	0
GGGGCAGCCGTGCAGGCCTCTAAGGAAAGCATTCCAGGCAGCAGAAATCGCAAGCATAGAGGGTGAATTCACTAATCTGCTTGCTGTTTCTTTTCTCCTCTA	5	5.42799e-06	0
GGGGCAGCCGTGCAGGCCTCTGAGGAAAGCATTTCAGGCAGCAGAA-------------AGGGTGAATTCACTAATCTGCTTGCCGTTTCTTTTCTCCTCTA	5	5.42799e-06	0
GGGGCAGCCGTGCAGGCCTCTGAGGACAGCATGTCAGGCAGCAGAAATCGCAAGCATAGAGGGTGAATTCACTAATCTGCTTGCTGTTTCTTTTCTCCTCTA	5	5.42799e-06	0
GGGGCAGCCGTGCAGGCCTCTGAGGAAAGCATTTCAGGCAGCAGAAAT-----------AGGGTGAATTCACTAATCCGCTTGCTGTTTCTTTTCTCCTCTA	5	5.42799e-06	0
GGGGCAGCCGTGCAGGCCTCTGAGGAAAGCATTTCAGGCAGCAGAAATCGC----------------------AATCTGCTTGCTGTTTCTCTTCTCCTCTA	5	5.42799e-06	0
GGGGCAGCCGTGCAGGCCTCTGAGGAGAGCATTTCAGGCAGCAGAAATCGCAAGC---GAGGGTGAATTCACTAATCTGCTTGCTGTTTCTTTTCTCCTCTA	5	5.42799e-06	56T
GGGGCGGCCGTGCAGGCCTCTGAGGAAAGCATTTCAGGCAGCAG-----------------------------AATCTGCTTGCTGTTTCTTTTCTCCTCTA	5	5.42799e-06	0
GGGGCAGCCGTGCAGGCCTCTGAGGAAAGCATTTCAGGCAGCAGAAATCG---------------------CTAATCTGCTTGCTGTTCCTTTTCTCCTCTA	5	5.42799e-06	0
GGGGCAGCCGTGCAGGCCTCTGAGGAAAGCATTTCAGGCAGCAGAAATCGCAGGCATA---GGTGAATTCACTAATCTGCTTGCTGTTTCTTTTCTCCTCTA	5	5.42799e-06	0
GGGGCAGCCGTGCAGGCCTCCGAGGAAAGCATTTCAGGCAGCAGAAATCGCAAGCATAGAGGGCGAATTCACTAATCTGCTTGCTGTTTCTTTTCTCCTCTA	5	5.42799e-06	0
GGGGCAGCCGTGCAGGCCTCTGAGGAAAGCATTTCGGGCAGCAGAAATC---------GAGGGTGAATTCACTAATCTGCTTGCTGTTTCTTTTCTCCTCTA	5	5.42799e-06	0
GGGGCAGCCGTGCAGGCCTCTGAGGAAAGCATTTCAGGCAGCAGAAATCGCAAGCATAGGGGGTGAATTCACTAATCTGCTT-CTGTTTCTTTTCTCCTCTA	5	5.42799e-06	81C
GGGGCAGCCGTGCAGGCCTCTGAGGAAAGCATTTCAGGCAGCAGAAATCGCAAGCATAGAGGGTGAATTCACTAATCTGCTTGCTGTTTCTTTTCACCTCTA	5	5.42799e-06	58G
GGGGCAGCCGTGCAGGCCTCTGAGGAAAGCATTTCAGGCAGCAG-----------------------------AATCTGCTTGCTGTTTCTTTTCTCCCCTA	5	5.42799e-06	0
GGGGCAGCCGTGCAGGCCTCTGAGGAAAGCATTTCAGGCAGCAGAAACCGCAAGC-----------ATTCACTAATCTGCTTGCTGTTTCTTTTCTCCTCTA	5	5.42799e-06	0
GGGGCAGCCGTGCAGGCCTCTGAGGAAAGCATTTCAGGCGGCAGAAATCGCAAGCATA-AGGGTGAATTCACTAATCTGCTTGCTGTTTCTTTTCTCCTCTA	5	5.42799e-06	0
GGGGCAGCCGTGCAGGCCTCTGAGGAAAGCATTTCAGGCAGCAGAAATCGCAAGC-----------ATTCACTAATCTGCTTGCTGCTTCTTTTCTCCTCTA	5	5.42799e-06	0
GGGGCAGCCGTGCAGGCCTCTGAGGAAAGCATTTCAGGCAGCAGAAATCGCAAGCA-----------------AATCTGCTTGCTGTTTCTTTTCCCCTCTA	5	5.42799e-06	0
GGGGCAGCCGTGCAGGCCTCTGAGGAAAGCATCTCAGGCAGCAGAAATCGCAAGCATAG---------------ATCTGCTTGCTGTTTCTTTTCTCCTCTA	5	5.42799e-06	0
GGGGCAGCCGTGCAGGCCTCTGAGGAAAGCATTTCAGGCAGCAGAA------------------G----------TCTGCTTGCTGTTTCTTTTCTCCTCTA	5	5.42799e-06	0
GGGGCAGCCGTGCAGGCCTCTGAGGAAAGCATTTCAGGCAGCAGAAATCGCAAGCAT--AGGGTGAATTCACTAATCTGCTTGCTGTTTCTTTTCTCGTCTA	5	5.42799e-06	0
GGGGCAGCCGTGCAGGCCTCTGAGGAAAGCATTTCAGGCAGCAGAAATCG----------------------T-ATCTGCTTGCTGTTTCTTTTCTCCTCTA	5	5.42799e-06	0
GGGGCAGCCGTGCAGGCCTCTGAGGAAAGCATTTCAGGCAGCAGAAATCGCAAGCATAGA-GGT-AATTCACTAATCTGCTTGCTGTTTCTTTTCTCCTCTA	5	5.42799e-06	62TT
GGGGCAGCCGTGCAGGCCTCTGAGGAAAGCATTTCCGGCAGCAGAAATCGCAAGCAT--AGGGTGAATTCACTAATCTGCTTGCTGTTTCTTTTCTCCTCTA	5	5.42799e-06	0
GGGGCAGCCGTGCAGGCCTCTGAGGAAAGCATTTCAGGCAGCAGAAATCGCAGGCATAG--------------AATCTGCTTGCTGTTTCTTTTCTCCTCTA	5	5.42799e-06	0
GGGGCAGCCGTGCAGGCCTCTGAGGAAAGCATCTCAGGCAGCAGAAATC---------GAGGGTGAATTCACTAATCTGCTTGCTGTTTCTTTTCTCCTCTA	5	5.42799e-06	0
GGGGCAGCCGTGCGGGCCTCTGAGGAAAGCATTTCAGGCAGCAGAAATCGCAAGCATAG----------CACTAATCTGCTTGCTGTTTCTTTTCTCCTCTA	5	5.42799e-06	0
GGGGCAGCCGTGCAGGCCTCTGAGGAAAGCATTTCAAGCAGCAGAAATCGCAAGCATAGAGGGTGAATTCACTAATCTGCTTGCTGTTTCTTTTCTCCCCTA	5	5.42799e-06	0
GAGGCAGCCGTGCAGGCCTCTGAGGAAAGCATTTCAGGCAGCAGAAATCGCAAGCATAGAGGGTGAATTCACTGATCTGCTTGCTGTTTCTTTTCTCCTCTA	5	5.42799e-06	0
GGGGCAGCCGTGCAGGC----------------------------------------------TGAATTCACTAATCTGCTTGCTGTTTCTTTTCTCCTCTA	5	5.42799e-06	0
GGGGCAGCCGTGCAGGCCTCTGAGG--AGCATTTCAGGCAGCAGAAATCGCAAGCATAGAGGGTGAATTCACTAATCTGCTTGCTGTTTCTTTTCTCCTCTA	5	5.42799e-06	23GG
GGGGCAGCCGTGCAGGCCTCTGAGGAAAGCATTTCAGGCAGCAGAAATCGCAAGCATAGAGGGTGAA-TCACTAATCTGCTTGCTGTTTCTTTTCTCCTCTA	5	5.42799e-06	0
GGGGCAGCCGTGCAGGCCTCTAAGGAAAGCATTTCAGGCAGCAGAAATCGCAAGCATAG-----GAATTCACTGATCTGCTTGCTGTTTCTTTTCTCCTCTA	5	5.42799e-06	0
GGGGCAGCCGTGCAGGCCTCTGAGGAAAGCATTTCAGGCAGCAGAAATCGCAAGCAT--AGGGTGAATTCACTAATCTGCTTGCTGTTTCTTTTCTCCTCTA	5	5.42799e-06	59C
GGGGCAGCCGTGCAGGCCTCTGAGGAAAGCATTTCAGGCAGCAGAAATCGCAAGCATAG-----G----CACTAATCTGCTTGCTGGTTCTTTTCTCCTCTA	5	5.42799e-06	0
GGGGCAGCCGTGCAGGCCTCTGAGGAAAGCATTTCAGGCAGCAGAAATCGC--------------AATTCACCAATCTGCTTGCTGTTTCTTTTCTCCTCTA	5	5.42799e-06	0
GGGGCAGCCGTGCAGGCCTCTGAGGAAAGCATTTCAGGCAGCAGAAATC---------GAGGGTGAATTCACTAACCTGCTTGCTGTTTCTTTTCTCCTCTA	5	5.42799e-06	0
[truncated: 13,195 more rows]

## Sheet: FigureS4
Supplementary Fig.4a:Statistic graph of ERG amplitude in h-Cyp4v3mut/mut-empty vector mice (n=27, 19, 8, 10 eyes) and age-matched h-Cyp4v3mut/mut mice (n=17, 34, 14, 12 eyes). Student’s unpaired two-tailed t-test.
Supplementary Fig.4a
		Intensity(cd*s/m2)		h-Cyp4v3mut/mut-empty vector																										p Value	h-Cyp4v3mut/mut
2M posttreatment	Scotopic b-wave	0.01	6.643	52.29	64.88	66.31	68.24	36.81	10.46	74.23	16.69	30.59	87.69	67.58	9.294	14.27	11.38	36.77	42.96	18.12	52.68	23.85	15.73	49.59	79.92	82.82	40.06	30.82	57	0.470053	11.54	189.1	53.14	14.4	15.24	38.27	72.75	8.073	9.292	26.66	58.66	14.99	7.698	35.85	10.96	9.46	16.32
		0.03	19.59	45.27	77.54	72.31	74	44.07	7.958	82.38	20.33	22.82	102.2	71.22	6.912	13.16	25.45	60.75	53.48	9.995	51.04	29.52	40.3	51.01	71.82	101.9	46.69	6.221	65.83	0.566376	7.57	232.1	67.55	9.13	6.563	75.35	93.64	10.34	18.87	16.43	43.73	11.54	13.53	30.63	12.82	11.08	14.98
		0.1	12.84	47.2	76.79	77.3	82.59	54.54	40.19	71.93	62.45	4.665	128.8	135.2	5.432	58.71	59.53	55.93	51.17	30.73	82.2	52.33	51.61	71.94	83.67	101.8	47.75	32.78	78.76	0.388919	13.89	257.6	92.13	34.61	13.86	92.34	102.4	35.04	8.273	26.72	54.17	6.045	9.146	37.19	34.46	8.212	8.714
		0.3	25.45	53.45	80.72	83.37	78.43	58.68	67.48	75.52	108	40.8	129.4	153.7	53.3	78.12	54.56	68.4	63.53	60.23	82.57	53.71	54.82	61.4	96.44	118.1	76.85	92.77	75.19	0.83092	41.57	300.1	118.1	80.25	51.82	101.2	123.5	64.91	81.39	44.91	83.4	14.13	9.381	56.69	51.47	2.882	7.623
		1	49.13	60.16	93.83	87.29	94.98	62.8	101.9	61.33	134.5	60.98	128.7	146.5	73.28	91.55	83.36	76.61	59.39	75.83	94.54	84.49	75.24	75.13	106.9	118.7	62.67	119.9	80.17	0.122079	75.85	331.6	142.9	124	85.4	120.1	157.4	88.44	130.3	73.74	144.8	63.08	69.41	64	77.99	19.9	100.8
		3	86.22	66.73	111	95.48	94.62	77.88	113.8	61.47	138.8	71.41	144.6	167.5	86.56	105.9	85.44	71.32	60.88	83.34	95.15	76.38	74.72	76.02	113.5	120.3	86.5	134.9	77.15	0.00616522	83.05	367.2	151.1	147.2	111.6	121	165.6	100.6	172.9	98.25	197.8	109.8	148.7	66.13	87.76	78.19	145.1
		10	71.46	54.62	105.3	96.05	102	68.03	118.8	66.07	138.6	83.48	124.4	148.5	102.6	113.2	88.06	79.07	57.43	96.53	107.6	77.55	83.96	55.4	122	140.9	69.24	141.1	78	0.000311002	100.7	394.6	187.7	158.4	108.4	121	176.2	103.9	198.6	104.1	206.5	142.7	198	66.42	97.07	152.2	165.9
	Photopic b-wave	3	17.09	16.85	16.74	10.64	23.05	9.667	18.58	15.61	24.48	16.01	12.61	16.56	18.33	15.85	8.588	11.48	9.772	13.76	20.5	16.87	12.12	13.79	17.71	14.27	13.85	22.93	17.24	0.349149	12.8	29.48	18.1	16.17	15.89	13.73	17.65	11.32	15.52	9.713	22.21	13.99	23.64	12.22	14.79	17.47	25.91
		10	13.74	17.04	20.91	10.3	28.38	13.95	26.36	12.56	27.47	22.07	26.99	20.35	15.47	22.36	19.5	17.41	11.5	20.62	17.1	20.89	14.59	17.57	28.56	33.78	20.99	33.57	19.6	0.0497654	17.62	64.98	24.3	23.16	18.95	28.14	28.57	16.29	28.59	11.6	32.23	20.98	35.49	10.42	19.31	29.13	37.13
		30	22.71	15.39	16.85	33.79	29.74	10.89	28.9	17.8	28.44	18.67	27.43	26.7	18.38	27.78	24.34	22.42	14.38	23.94	16.69	24.99	16.2	18.73	23.84	28.2	22.29	34.7	21.22	0.0237792	20.57	67.44	24.88	27.39	23.6	26.32	37.13	15.44	31.8	11.83	31.5	28.61	37.87	10.59	33.34	31.56	45.08
		Intensity(cd*s/m2)	h-Cyp4v3mut/mut-empty vector																			p Value	h-Cyp4v3mut/mut
5M posttreatment	Scotopic b-wave	0.01	15.29	10.61	32.18	59.06	45.67	14.92	21.08	37.37	38.2	13.21	6.58	11.21	27.1	14.66	12.1	8.817	8.584	55.84	51.04	0.292347	102.8	40.02	12.76	10.89	30.4	56.71	57.86	44	64.95	62.06	66.3	19.95	21.2	13.21	14.37	42.96	37.11	27.02	13.19	16.19	13.85	4.25	2.745	8.984	61.52	61.19	19.22
		0.03	11.87	12.76	39.74	59.77	52.91	13.97	35.93	56.88	29.01	17.68	5.247	11.58	42.74	33.06	11.62	4.257	12.36	103.1	62.87	0.834606	118.8	43.25	12.91	11.41	12.44	66.06	83.71	48.44	82.21	81.98	102.2	5.937	18.02	3.836	2.784	45.81	61.96	8.808	9.714	5.439	8.416	4.308	4.831	7.07	71.24	98.9	8.553
		0.1	21.6	41.94	62.84	75.2	69.18	35.53	49.47	61.41	25.47	53.74	7.225	41.94	63.41	51.06	11.51	12.75	7.742	156.3	72.07	0.693558	130.1	86.36	9.808	5.085	12.4	86.44	89.6	82.35	89.35	101.4	115.9	5.046	52.47	3.651	4.536	63.01	69.79	40.8	21.42	7.8	10.53	4.948	2.111	6.28	92.03	126.4	9.014
		0.3	33.72	50.73	71.59	87.47	71.71	66.93	66.34	62.08	38.19	70.48	23.64	50.16	56.68	68.21	30.58	75.76	9.358	175.7	74.76	0.324437	140.7	92.92	11.32	6.046	15.44	90.86	93.64	95.95	81.47	110.3	123.3	3.657	88.98	5.417	12.58	64.74	78.84	70.26	20.24	3.845	8.504	3.896	2.407	13.45	93.65	135	9.032
		1	39.1	53.13	77.85	86.81	63	78.51	65.48	59.26	53.69	80.13	40.22	58.15	67.81	65.64	64.18	115.6	29.57	195.2	66.84	0.464905	146.1	106.3	5.952	10.47	49.83	97.85	104.4	105.5	95.46	123.3	131.4	18.37	110.7	4.907	36.56	80.58	77.9	89.67	62.69	13.48	9.51	13.19	5.344	8.743	105.2	140.6	23.09
		3	36.42	56.02	77.84	109.2	67.09	84.68	65.49	65.46	68.92	88.19	39.29	64.57	65.83	76.87	100.7	136.7	47.43	181.6	68.37	0.90389	152.6	115.8	11.8	35.98	81.94	109.5	112.2	117.2	102.4	122.5	142.7	57.41	124.6	22.79	71.11	82.11	91.02	100.7	83.85	63.84	55.91	45.08	8.884	28.39	124.3	155.6	38.06
		10	41.12	61.23	83.04	94.36	83.41	97.19	79.14	68.05	72.9	89.82	43.57	68.15	73.92	81	116.8	159.8	57.01	172.7	62.8	0.226215	149.6	116.8	17.12	106	88.03	113	94.56	112.8	106.7	125.1	139.1	72.93	130.8	50.24	121.7	102.8	107.1	121.6	99.63	91.73	95.95	66.34	44.83	77.23	112.2	163.6	45.26
	Photopic b-wave	3	8.168	8.972	16.25	23.74	13.58	22.61	10.34	8.122	11.05	10.4	5.297	6.641	11.64	11.02	10.89	21.53	7.039	21.57	10.54	0.836952	18.63	19.05	9.781	15.4	8.926	13.36	12.34	20.68	8.259	7.578	16.61	17.83	19.15	8.59	9.482	14.21	19.41	15.9	17.19	12.45	12.93	5.317	6.062	11.5	17.35	14.89	7.807
		10	7.34	10.47	21	11.8	14.38	14.95	13.92	15.39	15.87	15.02	7.963	16.13	19.47	14.69	12.1	34.07	17.74	33.72	16.45	0.833131	26.46	13.14	7.801	23.05	16.81	22.67	12.12	19.39	22.14	18.51	24.21	12.01	31.67	11.37	24.13	25.26	18.94	19.47	14.51	15.21	13.91	7.106	11.17	11.47	20.86	24.51	8.757
		30	9.018	13.33	25.48	22.09	18.98	18.01	15.65	19.93	9.349	11.1	13.45	13.99	18.44	21.54	13.25	34.16	10.07	31.76	13.06	0.466021	27.64	20.22	13.37	22.48	9.086	24.06	10.02	21.11	15.32	23.02	24.29	22.79	31.05	14.37	24.73	22.21	20.96	23.57	24.87	18.01	15.4	9.603	12.77	15.38	17.64	27.7	9.427
		Intensity(cd*s/m2)	h-Cyp4v3mut/mut-empty vector								p Value	h-Cyp4v3mut/mut
8M posttreatment	Scotopic b-wave	0.01	37.01	25.22	8.735	6.809	16.58	20.14	12.27	30.96	0.624988	10.13	48.75	17.12	13.45	17.85	24.34	25.75	12.09	17.11	22.14	35.76	15.77	13.65	35.94
		0.03	36.68	32.43	27.56	13.36	8.043	19.46	9.548	27	0.356751	6.156	39.44	14.11	8.937	15.07	13.03	6.57	12.2	19.26	14.86	51.33	10.2	7.737	14.26
		0.1	41.55	40.65	24.16	13.45	34.76	47.68	36.38	33.55	0.258795	8.689	43.23	15.65	5.453	33.56	14.13	30.56	6.053	17.72	7.804	94.74	26.77	10.4	18.05
		0.3	40.53	52.81	46.8	46	53.12	55.99	49.54	39.14	0.163494	4.331	56.16	13.97	11.53	57.92	13.41	57.65	11.94	12.09	9.881	110.2	55.79	8.968	22.64
		1	54.11	56.54	56.31	68.75	66.13	68.27	49.6	43.37	0.375957	6.311	80.96	15.75	38.02	78.25	47.08	74.83	18.96	10.29	38.35	120.7	81.29	10.49	26.38
		3	45.04	56.36	55.8	73.25	74.1	78.6	58.45	50.37	0.522317	47.73	104.1	56.89	51.04	73.06	79	96.72	51.86	17.39	75.51	132.2	89.39	38	50.32
		10	51.4	62.1	49.45	84.57	71.88	65.3	44.37	57.28	0.0509874	85.49	116.1	76.68	71.21	74.6	104.2	91.57	79.6	13.76	81.66	115.7	103.5	58.29	69.04
	Photopic b-wave	3	7.224	8.915	12.21	5.237	11.29	12.68	13.95	14.84	0.349245	8.459	8.558	14.23	14.91	13.66	18.1	12.25	10.3	7.146	9.972	12.09	20.23	11.17	11.28
		10	12.46	18.54	11.44	16.61	12.22	13.03	9.941	10.44	0.153162	14.61	17.02	13.88	14.02	21.14	16.68	16.51	18.8	5.758	21.43	23.84	22.18	10.64	8.971
		30	18.01	16.87	14.46	21.92	16.37	12.09	15.21	23.94	0.836658	18.09	14.57	12.62	15.14	14.7	23.86	20.87	22.4	6.403	19.01	22.69	27.46	13.16	18.52
		Intensity(cd*s/m2)	h-Cyp4v3mut/mut-empty vector										p Value	h-Cyp4v3mut/mut
11M posttreatment	Scotopic b-wave	0.01	9.088	13.34	41.22	16.24	24.11	17.9	7.498	8.321	41.9	9.795	0.105498	6.937	10.84	9.158	8.59	12.19	30.22	3.716	5.174	11.96	13.68	11.95
		0.03	8.331	13.19	26.14	7.709	15.32	11.69	7.224	11.86	48.25	9.045	0.346078	14.8	6.755	4.645	6.444	10.28	40.16	7.116	7.277	7.312	6.084	11.02
		0.1	4.817	22.38	24.87	11.22	4.87	8.422	17.27	11.59	53.33	11.36	0.471336	34.02	11.17	5.016	34.31	14.63	63.06	9.518	8.764	9.663	12.84	43.36
		0.3	9.305	32.72	30.02	3.739	14.04	26.88	49.98	32.51	60.35	41.76	0.633776	55.07	4.75	14.07	51.09	39.02	75.1	6.418	32.13	35.74	11.67	54.89
		1	8.725	50.87	36.34	11.98	44.42	52.12	70.57	51.49	61.22	57.13	0.556248	75.36	4.525	32.83	59.77	65.41	81.65	10.83	46.13	56.63	52.79	69.43
		3	52.26	66.9	53.47	69.61	65.72	67.29	89.96	54.02	60.88	72.8	0.764536	90.25	26.19	47.96	61.3	87.21	92.28	51.29	53.02	73.55	74.99	85.41
		10	52.49	66.72	72.94	102.3	73.87	75.61	96.1	52.34	64.42	71.85	0.978756	104.4	52.59	51.38	73.24	85.7	71.19	55.75	64.77	81.76	77.45	85.38
	Photopic b-wave	3	11.01	5.602	14.82	10.87	11.31	11.73	12.44	12.74	14.7	5.618	0.706783	11.25	7.066	8.917	12.3	13.74	11.16	8.358	6.68	11.45	8.343	16.12
		10	10.41	10.81	16.67	17.99	10.84	11.15	15.51	13.94	14.42	20.45	0.676042	17.76	9.676	11.54	13.55	13.97	11.74	15.06	9.272	13.14	11.71	25.07
		30	14.82	14.87	17.9	26.89	14.57	15.56	13.88	16.21	17.61	13.03	0.5457	14.63	15.01	8.423	16.44	15.52	15.04	11.01	18.37	15.82	20.38	20.39
[truncated: 7 more columns]
